# Supplementary material for: Bis(2-meth­oxy­benzyl­ammonium) di­aqua­bis­(di­hydrogen diphosphato-κ2 O,O′)manganate(II) dihydrate
Source: Acta Crystallogr Sect E Struct Rep Online. 2013 Oct 2;69(Pt 11):m572. doi: 10.1107/S1600536813026366 (PMC3884241; doi:10.1107/S1600536813026366)
Supplement: Supplementary file 1 [file e-69-0m572-sup1.cif]

##############################################################################
#                                                                            #
# This CIF contains the data in a paper accepted for publication in          #
# Acta Crystallographica Section E. It conforms to the requirements of       #
# Notes for Authors for Acta Crystallographica Section E, and has been       #
# peer reviewed under the auspices of the IUCr Commission on Journals.       #
#                                                                            #
# Full details of the Crystallographic Information File format               #
# are given in the paper "The Crystallographic Information File (CIF):       #
# a New Standard Archive File for Crystallography" by S. R. Hall, F. H.      #
# Allen and I. D. Brown [Acta Cryst. (1991), A47, 655-685].                  #
#                                                                            #
# The current version of the core CIF dictionary is obtainable from          #
# ftp://ftp.iucr.org/pub/cif_core.dic.                                       #
#                                                                            #
# Software is freely available for graphical display of the structure(s)     #
# in this CIF. For information consult the CIF software page                 #
# http://www.iucr.org/resources/cif/software.                                #
#                                                                            #
# This file may be used for bona fide research purposes within the           #
# scientific community so long as proper attribution is given to the journal # 
# article from which it was obtained.                                        #
#                                                                            #
##############################################################################
data_I
_database_code_depnum_ccdc_archive 'CCDC 962829'
_audit_creation_method     SHELXL-97
_journal_date_recd_electronic     2013-09-16
_journal_date_accepted     2013-09-24
_journal_name_full     'Acta Crystallographica, Section E'
_journal_year     2013
_journal_volume     69
_journal_issue     11
_journal_page_first     m572
_journal_page_last     m572
_journal_paper_category     QM
_journal_paper_doi     10.1107/S1600536813026366
_journal_coeditor_code     LH5654
_publ_contact_author_name     'Pr.  Mohamed Rzaigui '
_publ_contact_author_address
;
Laboratoire de Chimie des Mat\'eriaux
Facult\'e des Sciences de Bizerte
7021 Zarzouna Bizerte
Tunisie.
;
_publ_contact_author_email     'mohamedrzaigui@yahoo.fr'
_publ_contact_author_fax     '216 72 590 566'
_publ_contact_author_phone     '216 72 591 906'
_publ_section_title
;
Bis(2-methoxybenzylammonium) diaquabis(dihydrogen
diphosphato-\k^2^<i>O</i>,<i>O</i>')manganate(II) dihydrate
;
loop_
    _publ_author_name
    _publ_author_footnote
    _publ_author_address
    'Adel Elboulali' .
;
Laboratoire de Chimie des Mat\'eriaux
Facult\'e des Sciences de Bizerte
7021 Zarzouna Bizerte
Tunisia
;
    'Samah Akriche' .
;
Laboratoire de Chimie des Mat\'eriaux
Facult\'e des Sciences de Bizerte
7021 Zarzouna Bizerte
Tunisia
;
    'Mohamed Rzaigui' .
;
Laboratoire de Chimie des Mat\'eriaux
Facult\'e des Sciences de Bizerte
7021 Zarzouna Bizerte
Tunisia
;
_chemical_name_systematic     ?
_chemical_name_common     ?
_chemical_formula_moiety     '2(C8 H12 N O +), H8 Mn O16 P4 2-, 2(H2 O)'
_chemical_formula_sum     'C16 H36 Mn N2 O20 P4'
_chemical_formula_iupac     '(C8 H12 N O)2 [Mn (H2 P2 O7)2 (H2 O)2], 2H2 O'
_chemical_formula_weight     755.29
_chemical_melting_point     ?
_symmetry_cell_setting     monoclinic
_symmetry_space_group_name_H-M     'P 21/c'
_symmetry_space_group_name_Hall     '-P 2ybc'
loop_
    _symmetry_equiv_pos_as_xyz
    'x, y, z'
    '-x, y+1/2, -z+1/2'
    '-x, -y, -z'
    'x, -y-1/2, z-1/2'
_cell_length_a     13.971(2)
_cell_length_b     12.150(3)
_cell_length_c     9.169(2)
_cell_angle_alpha     90.00
_cell_angle_beta     93.80(4)
_cell_angle_gamma     90.00
_cell_volume     1553.0(6)
_cell_formula_units_Z     2
_cell_measurement_reflns_used     25
_cell_measurement_theta_min     9
_cell_measurement_theta_max     11
_cell_measurement_temperature     293
_exptl_crystal_description     prism
_exptl_crystal_colour     colorless
_exptl_crystal_size_max     0.3
_exptl_crystal_size_mid     0.2
_exptl_crystal_size_min     0.1
_exptl_crystal_density_diffrn     1.615
_exptl_crystal_density_method     'not measured'
_exptl_crystal_F_000     782
_exptl_absorpt_coefficient_mu     0.374
_exptl_absorpt_correction_type     multi-scan
_exptl_absorpt_process_details
;
(Blessing, 1995)
;
_exptl_absorpt_correction_T_min     0.9201
_exptl_absorpt_correction_T_max     0.9328
_diffrn_ambient_temperature     293
_diffrn_radiation_type     AgK\a
_diffrn_radiation_wavelength     0.56087
_diffrn_radiation_source     'fine-focus sealed tube'
_diffrn_radiation_monochromator     graphite
_diffrn_measurement_device_type     'Enraf--Nonius CAD-4'
_diffrn_measurement_device     '\k-geometry diffractometer'
_diffrn_measurement_method     'non-profiled omega scans'
_diffrn_reflns_number     9935
_diffrn_reflns_av_R_equivalents     0.0280
_diffrn_reflns_av_sigmaI/netI     0.0617
_diffrn_reflns_theta_min     2.20
_diffrn_reflns_theta_max     27.98
_diffrn_reflns_theta_full     27.98
_diffrn_measured_fraction_theta_max     0.985
_diffrn_measured_fraction_theta_full     0.985
_diffrn_reflns_limit_h_min     -2
_diffrn_reflns_limit_h_max     23
_diffrn_reflns_limit_k_min     -20
_diffrn_reflns_limit_k_max     2
_diffrn_reflns_limit_l_min     -15
_diffrn_reflns_limit_l_max     15
_diffrn_standards_number     2
_diffrn_standards_interval_time     120
_diffrn_standards_decay_%     -1
loop_
    _diffrn_standard_refln_index_h
    _diffrn_standard_refln_index_k
    _diffrn_standard_refln_index_l
    5 3 -2
    4 2 5
_refine_special_details
;
Refinement of <i>F</i>^2^ against ALL reflections. The weighted <i>R</i>-factor
<i>wR</i> and goodness of fit <i>S</i> are based on <i>F</i>^2^, conventional
<i>R</i>-factors <i>R</i> are based on <i>F</i>, with <i>F</i> set to zero for
negative <i>F</i>^2^. The threshold expression of <i>F</i>^2^ >
\s(<i>F</i>^2^) is used only for calculating <i>R</i>-factors(gt) <i>etc</i>.
and is not relevant to the choice of reflections for refinement.
<i>R</i>-factors based on <i>F</i>^2^ are statistically about twice as large
as those based on <i>F</i>, and <i>R</i>- factors based on ALL data will be
even larger.
;
_reflns_number_total     7513
_reflns_number_gt     4417
_reflns_threshold_expression     I>2\s(I)
_refine_ls_structure_factor_coef     Fsqd
_refine_ls_matrix_type     full
_refine_ls_R_factor_all     0.1092
_refine_ls_R_factor_gt     0.0468
_refine_ls_wR_factor_gt     0.0941
_refine_ls_wR_factor_ref     0.1116
_refine_ls_goodness_of_fit_ref     0.976
_refine_ls_restrained_S_all     0.976
_refine_ls_number_reflns     7513
_refine_ls_number_parameters     212
_refine_ls_number_restraints     6
_refine_ls_hydrogen_treatment     mixed
_refine_ls_weighting_scheme     calc
_refine_ls_weighting_details
                 'calc w=1/[\s^2^(Fo^2^)+(0.0510P)^2^] where P=(Fo^2^+2Fc^2^)/3'
_atom_sites_solution_hydrogens     geom
_atom_sites_solution_primary     direct
_atom_sites_solution_secondary     difmap
_refine_ls_shift/su_max     0.001
_refine_ls_shift/su_mean     0.000
_refine_diff_density_max     0.977
_refine_diff_density_min     -0.445
_refine_ls_extinction_method     none
_refine_ls_extinction_coef     ?
loop_
    _atom_type_symbol
    _atom_type_description
    _atom_type_scat_dispersion_real
    _atom_type_scat_dispersion_imag
    _atom_type_scat_source
    'C' 'C' 0.0015 0.0009
                         'International Tables Vol C Tables 4.2.6.8 and 6.1.1.4'
    'H' 'H' 0.0000 0.0000
                         'International Tables Vol C Tables 4.2.6.8 and 6.1.1.4'
    'N' 'N' 0.0030 0.0019
                         'International Tables Vol C Tables 4.2.6.8 and 6.1.1.4'
    'O' 'O' 0.0056 0.0036
                         'International Tables Vol C Tables 4.2.6.8 and 6.1.1.4'
    'P' 'P' 0.0667 0.0580
                         'International Tables Vol C Tables 4.2.6.8 and 6.1.1.4'
    'Mn' 'Mn' 0.2704 0.4681
                         'International Tables Vol C Tables 4.2.6.8 and 6.1.1.4'
_computing_data_collection     'CAD-4 EXPRESS (Enraf--Nonius, 1994)'
_computing_cell_refinement     'CAD-4 EXPRESS (Enraf--Nonius, 1994)'
_computing_data_reduction     'XCAD4 (Harms & Wocadlo, 1996)'
_computing_structure_solution     'SHELXS97 (Sheldrick, 2008)'
_computing_structure_refinement     'SHELXL97 (Sheldrick, 2008)'
_computing_molecular_graphics
;
ORTEP-3 for Windows (Farrugia, 2012) and DIAMOND (Brandenburg & Putz,
2005)
;
_computing_publication_material
;
WinGX (Farrugia, 2012)
;
loop_
    _atom_site_type_symbol
    _atom_site_label
    _atom_site_fract_x
    _atom_site_fract_y
    _atom_site_fract_z
    _atom_site_U_iso_or_equiv
    _atom_site_adp_type
    _atom_site_calc_flag
    _atom_site_refinement_flags
    _atom_site_occupancy
    _atom_site_symmetry_multiplicity
    _atom_site_disorder_assembly
    _atom_site_disorder_group
    Mn Mn1 0.5000 0.5000 0.5000 0.01975(7) Uani d S 1 2 . .
    P P1 0.40929(3) 0.24580(3) 0.52770(4) 0.01970(8) Uani d . 1 1 . .
    P P2 0.61630(3) 0.25518(3) 0.48651(4) 0.02071(8) Uani d . 1 1 . .
    O O1 0.36950(13) 0.19825(11) 0.38021(12) 0.0416(4) Uani d . 1 1 . .
    H H1O1 0.3705 0.2459 0.3170 0.062 Uiso calc R 1 1 . .
    O O2 0.40268(9) 0.36785(9) 0.53325(13) 0.0254(2) Uani d . 1 1 . .
    O O3 0.36529(9) 0.18355(9) 0.64756(11) 0.0265(2) Uani d . 1 1 . .
    O O4 0.51947(10) 0.20876(11) 0.54427(18) 0.0434(4) Uani d . 1 1 . .
    O O5 0.68873(10) 0.23523(12) 0.61998(13) 0.0372(3) Uani d . 1 1 . .
    H H5O5 0.6689 0.2648 0.6925 0.056 Uiso calc R 1 1 . .
    O O6 0.60365(9) 0.37401(9) 0.45084(14) 0.0281(2) Uani d . 1 1 . .
    O O7 0.64655(11) 0.18277(10) 0.36615(12) 0.0328(3) Uani d . 1 1 . .
    O O8 0.15813(12) 0.37510(16) 0.4909(2) 0.0591(5) Uani d . 1 1 . .
    O O1W 0.53579(13) 0.49630(11) 0.73711(14) 0.0397(3) Uani d D 1 1 . .
    H H1W1 0.5620(17) 0.5541(11) 0.775(3) 0.060 Uiso d D 1 1 . .
    H H2W1 0.5603(18) 0.4381(11) 0.776(3) 0.060 Uiso d D 1 1 . .
    O O2W 0.24876(11) 0.49273(11) 1.02182(16) 0.0372(3) Uani d D 1 1 . .
    H H1W2 0.2768(17) 0.5511(12) 1.057(3) 0.056 Uiso d D 1 1 . .
    H H2W2 0.2729(17) 0.4349(11) 1.062(2) 0.056 Uiso d D 1 1 . .
    N N1 0.27883(11) 0.49595(12) 0.72005(17) 0.0308(3) Uani d . 1 1 . .
    H H1N1 0.2782 0.4801 0.8148 0.046 Uiso calc R 1 1 . .
    H H2N1 0.3274 0.5412 0.7059 0.046 Uiso calc R 1 1 . .
    H H3N1 0.2859 0.4342 0.6696 0.046 Uiso calc R 1 1 . .
    C C1 0.18760(15) 0.54946(17) 0.6701(3) 0.0406(5) Uani d . 1 1 . .
    H H1A 0.1913 0.5724 0.5692 0.049 Uiso calc R 1 1 . .
    H H1B 0.1793 0.6150 0.7282 0.049 Uiso calc R 1 1 . .
    C C2 0.10154(15) 0.47695(17) 0.6805(2) 0.0378(4) Uani d . 1 1 . .
    C C3 0.0334(2) 0.4970(2) 0.7795(3) 0.0602(7) Uani d . 1 1 . .
    H H3 0.0429 0.5533 0.8477 0.072 Uiso calc R 1 1 . .
    C C4 -0.0495(2) 0.4331(4) 0.7777(4) 0.0810(11) Uani d . 1 1 . .
    H H4 -0.0955 0.4468 0.8443 0.097 Uiso calc R 1 1 . .
    C C5 -0.0629(2) 0.3510(3) 0.6785(4) 0.0788(10) Uani d . 1 1 . .
    H H5 -0.1188 0.3094 0.6769 0.095 Uiso calc R 1 1 . .
    C C6 0.00385(19) 0.3278(2) 0.5809(4) 0.0623(7) Uani d . 1 1 . .
    H H6 -0.0061 0.2705 0.5144 0.075 Uiso calc R 1 1 . .
    C C7 0.08660(15) 0.39064(18) 0.5820(2) 0.0423(5) Uani d . 1 1 . .
    C C8 0.1448(3) 0.2977(3) 0.3750(4) 0.0961(13) Uani d . 1 1 . .
    H H8A 0.1356 0.2257 0.4147 0.144 Uiso calc R 1 1 . .
    H H8B 0.2004 0.2974 0.3188 0.144 Uiso calc R 1 1 . .
    H H8C 0.0894 0.3178 0.3132 0.144 Uiso calc R 1 1 . .
loop_
    _atom_site_aniso_label
    _atom_site_aniso_U_11
    _atom_site_aniso_U_22
    _atom_site_aniso_U_33
    _atom_site_aniso_U_12
    _atom_site_aniso_U_13
    _atom_site_aniso_U_23
    Mn1 0.02626(17) 0.01297(12) 0.02024(13) -0.00102(13) 0.00333(11)
                                                                    -0.00008(12)
    P1 0.02775(18) 0.01485(17) 0.01671(15) -0.00373(16) 0.00300(13) 0.00009(13)
    P2 0.02652(19) 0.01738(17) 0.01837(16) 0.00336(16) 0.00264(13) 0.00126(14)
    O1 0.0818(11) 0.0257(6) 0.0167(5) -0.0164(7) -0.0012(6) -0.0003(5)
    O2 0.0296(6) 0.0157(5) 0.0311(6) -0.0023(4) 0.0044(5) -0.0019(4)
    O3 0.0400(7) 0.0221(5) 0.0178(5) -0.0083(5) 0.0045(5) 0.0020(4)
    O4 0.0319(7) 0.0262(6) 0.0733(10) 0.0032(5) 0.0135(7) 0.0195(7)
    O5 0.0430(7) 0.0460(8) 0.0218(5) 0.0175(6) -0.0033(5) -0.0051(5)
    O6 0.0313(6) 0.0170(5) 0.0370(6) 0.0015(4) 0.0111(5) 0.0024(4)
    O7 0.0538(8) 0.0244(6) 0.0205(5) 0.0076(6) 0.0038(5) -0.0016(4)
    O8 0.0425(9) 0.0722(12) 0.0618(10) 0.0020(9) -0.0021(8) -0.0262(9)
    O1W 0.0682(10) 0.0235(6) 0.0254(6) -0.0043(7) -0.0122(6) 0.0004(5)
    O2W 0.0397(7) 0.0319(7) 0.0395(7) 0.0032(6) -0.0020(6) 0.0002(6)
    N1 0.0305(7) 0.0275(7) 0.0346(7) -0.0001(6) 0.0043(6) 0.0013(6)
    C1 0.0389(11) 0.0283(9) 0.0535(12) 0.0026(8) -0.0065(9) 0.0057(8)
    C2 0.0314(9) 0.0397(11) 0.0417(10) 0.0038(8) -0.0019(8) 0.0058(8)
    C3 0.0462(13) 0.0774(19) 0.0575(14) 0.0148(14) 0.0077(11) 0.0006(13)
    C4 0.0421(15) 0.125(3) 0.078(2) 0.0154(18) 0.0190(14) 0.037(2)
    C5 0.0373(14) 0.093(2) 0.105(3) -0.0157(15) -0.0083(15) 0.049(2)
    C6 0.0424(13) 0.0519(15) 0.089(2) -0.0130(11) -0.0224(13) 0.0182(14)
    C7 0.0328(10) 0.0407(11) 0.0515(12) -0.0007(9) -0.0107(9) 0.0063(9)
    C8 0.079(2) 0.114(3) 0.092(2) 0.026(2) -0.0193(19) -0.062(2)
_geom_special_details
;
All e.s.d.'s (except the e.s.d. in the dihedral angle between two l.s. planes)
are estimated using the full covariance matrix. The cell e.s.d.'s are taken
into account individually in the estimation of e.s.d.'s in distances, angles
and torsion angles; correlations between e.s.d.'s in cell parameters are only
used when they are defined by crystal symmetry. An approximate (isotropic)
treatment of cell e.s.d.'s is used for estimating e.s.d.'s involving l.s.
planes.
;
loop_
    _geom_bond_atom_site_label_1
    _geom_bond_atom_site_label_2
    _geom_bond_site_symmetry_2
    _geom_bond_distance
    _geom_bond_publ_flag
    Mn1 O2 3_666 2.1389(12) ?
    Mn1 O2 . 2.1389(12) ?
    Mn1 O6 3_666 2.1749(12) ?
    Mn1 O6 . 2.1749(12) ?
    Mn1 O1W 3_666 2.1987(14) ?
    Mn1 O1W . 2.1987(14) ?
    P1 O2 . 1.4868(12) ?
    P1 O3 . 1.4991(12) ?
    P1 O1 . 1.5400(13) ?
    P1 O4 . 1.6013(15) ?
    P2 O6 . 1.4883(13) ?
    P2 O7 . 1.4941(13) ?
    P2 O5 . 1.5545(14) ?
    P2 O4 . 1.5886(15) ?
    O1 H1O1 . 0.8200 ?
    O5 H5O5 . 0.8200 ?
    O8 C7 . 1.357(3) ?
    O8 C8 . 1.422(3) ?
    O1W H1W1 . 0.855(9) ?
    O1W H2W1 . 0.852(9) ?
    O2W H1W2 . 0.861(9) ?
    O2W H2W2 . 0.854(9) ?
    N1 C1 . 1.476(3) ?
    N1 H1N1 . 0.8900 ?
    N1 H2N1 . 0.8900 ?
    N1 H3N1 . 0.8900 ?
    C1 C2 . 1.499(3) ?
    C1 H1A . 0.9700 ?
    C1 H1B . 0.9700 ?
    C2 C3 . 1.380(4) ?
    C2 C7 . 1.390(3) ?
    C3 C4 . 1.393(5) ?
    C3 H3 . 0.9300 ?
    C4 C5 . 1.355(5) ?
    C4 H4 . 0.9300 ?
    C5 C6 . 1.363(5) ?
    C5 H5 . 0.9300 ?
    C6 C7 . 1.385(3) ?
    C6 H6 . 0.9300 ?
    C8 H8A . 0.9600 ?
    C8 H8B . 0.9600 ?
    C8 H8C . 0.9600 ?
loop_
    _geom_angle_atom_site_label_1
    _geom_angle_atom_site_label_2
    _geom_angle_atom_site_label_3
    _geom_angle_site_symmetry_1
    _geom_angle_site_symmetry_3
    _geom_angle
    _geom_angle_publ_flag
    O2 Mn1 O2 3_666 . 180.0 ?
    O2 Mn1 O6 3_666 3_666 86.53(5) ?
    O2 Mn1 O6 . 3_666 93.47(5) ?
    O2 Mn1 O6 3_666 . 93.47(5) ?
    O2 Mn1 O6 . . 86.53(5) ?
    O6 Mn1 O6 3_666 . 180.00(7) ?
    O2 Mn1 O1W 3_666 3_666 87.07(6) ?
    O2 Mn1 O1W . 3_666 92.93(6) ?
    O6 Mn1 O1W 3_666 3_666 94.56(6) ?
    O6 Mn1 O1W . 3_666 85.44(6) ?
    O2 Mn1 O1W 3_666 . 92.93(6) ?
    O2 Mn1 O1W . . 87.07(6) ?
    O6 Mn1 O1W 3_666 . 85.44(6) ?
    O6 Mn1 O1W . . 94.56(6) ?
    O1W Mn1 O1W 3_666 . 180.0 ?
    O2 P1 O3 . . 116.66(7) ?
    O2 P1 O1 . . 112.62(7) ?
    O3 P1 O1 . . 108.22(7) ?
    O2 P1 O4 . . 109.79(7) ?
    O3 P1 O4 . . 103.12(8) ?
    O1 P1 O4 . . 105.47(10) ?
    O6 P2 O7 . . 116.38(7) ?
    O6 P2 O5 . . 112.70(8) ?
    O7 P2 O5 . . 106.76(7) ?
    O6 P2 O4 . . 109.04(7) ?
    O7 P2 O4 . . 109.02(9) ?
    O5 P2 O4 . . 101.92(9) ?
    P1 O1 H1O1 . . 109.5 ?
    P1 O2 Mn1 . . 134.61(8) ?
    P2 O4 P1 . . 134.68(9) ?
    P2 O5 H5O5 . . 109.5 ?
    P2 O6 Mn1 . . 135.10(8) ?
    C7 O8 C8 . . 119.1(2) ?
    Mn1 O1W H1W1 . . 116.6(16) ?
    Mn1 O1W H2W1 . . 119.0(16) ?
    H1W1 O1W H2W1 . . 111.4(19) ?
    H1W2 O2W H2W2 . . 111(2) ?
    C1 N1 H1N1 . . 109.5 ?
    C1 N1 H2N1 . . 109.5 ?
    H1N1 N1 H2N1 . . 109.5 ?
    C1 N1 H3N1 . . 109.5 ?
    H1N1 N1 H3N1 . . 109.5 ?
    H2N1 N1 H3N1 . . 109.5 ?
    N1 C1 C2 . . 113.65(16) ?
    N1 C1 H1A . . 108.8 ?
    C2 C1 H1A . . 108.8 ?
    N1 C1 H1B . . 108.8 ?
    C2 C1 H1B . . 108.8 ?
    H1A C1 H1B . . 107.7 ?
    C3 C2 C7 . . 118.7(2) ?
    C3 C2 C1 . . 122.0(2) ?
    C7 C2 C1 . . 119.3(2) ?
    C2 C3 C4 . . 120.2(3) ?
    C2 C3 H3 . . 119.9 ?
    C4 C3 H3 . . 119.9 ?
    C5 C4 C3 . . 119.7(3) ?
    C5 C4 H4 . . 120.1 ?
    C3 C4 H4 . . 120.1 ?
    C4 C5 C6 . . 121.5(3) ?
    C4 C5 H5 . . 119.2 ?
    C6 C5 H5 . . 119.2 ?
    C5 C6 C7 . . 119.2(3) ?
    C5 C6 H6 . . 120.4 ?
    C7 C6 H6 . . 120.4 ?
    O8 C7 C6 . . 124.5(2) ?
    O8 C7 C2 . . 114.79(19) ?
    C6 C7 C2 . . 120.7(3) ?
    O8 C8 H8A . . 109.5 ?
    O8 C8 H8B . . 109.5 ?
    H8A C8 H8B . . 109.5 ?
    O8 C8 H8C . . 109.5 ?
    H8A C8 H8C . . 109.5 ?
    H8B C8 H8C . . 109.5 ?
loop_
    _geom_torsion_atom_site_label_1
    _geom_torsion_atom_site_label_2
    _geom_torsion_atom_site_label_3
    _geom_torsion_atom_site_label_4
    _geom_torsion_site_symmetry_1
    _geom_torsion_site_symmetry_2
    _geom_torsion_site_symmetry_3
    _geom_torsion_site_symmetry_4
    _geom_torsion
    _geom_torsion_publ_flag
    O3 P1 O2 Mn1 . . . . 136.77(10) ?
    O1 P1 O2 Mn1 . . . . -97.20(12) ?
    O4 P1 O2 Mn1 . . . . 19.99(13) ?
    O6 Mn1 O2 P1 3_666 . . . -178.37(10) ?
    O6 Mn1 O2 P1 . . . . 1.63(10) ?
    O1W Mn1 O2 P1 3_666 . . . 86.87(11) ?
    O1W Mn1 O2 P1 . . . . -93.13(11) ?
    O6 P2 O4 P1 . . . . 22.20(18) ?
    O7 P2 O4 P1 . . . . -105.83(15) ?
    O5 P2 O4 P1 . . . . 141.55(15) ?
    O2 P1 O4 P2 . . . . -38.38(18) ?
    O3 P1 O4 P2 . . . . -163.37(14) ?
    O1 P1 O4 P2 . . . . 83.20(16) ?
    O7 P2 O6 Mn1 . . . . 139.06(11) ?
    O5 P2 O6 Mn1 . . . . -97.14(12) ?
    O4 P2 O6 Mn1 . . . . 15.27(14) ?
    O2 Mn1 O6 P2 3_666 . . . 157.14(11) ?
    O2 Mn1 O6 P2 . . . . -22.86(11) ?
    O1W Mn1 O6 P2 3_666 . . . -116.08(12) ?
    O1W Mn1 O6 P2 . . . . 63.92(12) ?
    N1 C1 C2 C3 . . . . 111.1(2) ?
    N1 C1 C2 C7 . . . . -72.7(2) ?
    C7 C2 C3 C4 . . . . -1.5(4) ?
    C1 C2 C3 C4 . . . . 174.7(2) ?
    C2 C3 C4 C5 . . . . 0.2(4) ?
    C3 C4 C5 C6 . . . . 1.0(5) ?
    C4 C5 C6 C7 . . . . -0.8(4) ?
    C8 O8 C7 C6 . . . . 7.3(4) ?
    C8 O8 C7 C2 . . . . -172.6(2) ?
    C5 C6 C7 O8 . . . . 179.7(2) ?
    C5 C6 C7 C2 . . . . -0.5(4) ?
    C3 C2 C7 O8 . . . . -178.5(2) ?
    C1 C2 C7 O8 . . . . 5.2(3) ?
    C3 C2 C7 C6 . . . . 1.6(3) ?
    C1 C2 C7 C6 . . . . -174.7(2) ?
loop_
    _geom_hbond_atom_site_label_D
    _geom_hbond_atom_site_label_H
    _geom_hbond_atom_site_label_A
    _geom_hbond_site_symmetry_A
    _geom_hbond_distance_DH
    _geom_hbond_distance_HA
    _geom_hbond_distance_DA
    _geom_hbond_angle_DHA
    O1 H1O1 O3 4_565 0.82 1.77 2.5689(17) 163.7
    O5 H5O5 O7 4_566 0.82 1.76 2.5711(18) 168.8
    O1W H1W1 O3 2_656 0.855(9) 1.979(10) 2.8304(19) 174(3)
    O1W H2W1 O7 4_566 0.852(9) 2.041(11) 2.879(2) 167(2)
    O2W H1W2 O7 2_656 0.861(9) 2.027(10) 2.886(2) 175(3)
    O2W H2W2 O3 4_566 0.854(9) 2.053(12) 2.8842(19) 164(2)
    N1 H1N1 O2W . 0.89 1.97 2.826(2) 159.6
    N1 H2N1 O6 3_666 0.89 2.06 2.826(2) 143.9
    N1 H3N1 O8 . 0.89 2.45 2.991(2) 119.6
    N1 H3N1 O2 . 0.89 2.27 2.957(2) 134.0
