# Supplementary material for: Bis(2-meth­oxy­benzyl­ammonium) di­aqua­bis­(di­hydrogen diphosphato-κ2 O,O′)manganate(II) dihydrate
Source: Acta Crystallogr Sect E Struct Rep Online. 2013 Oct 2;69(Pt 11):m572. doi: 10.1107/S1600536813026366 (PMC3884241; doi:10.1107/S1600536813026366)
Supplement: Supplementary file 2 [file e-69-0m572-Isup2.hkl]

#
# h,k,l, Fc-squared, Fo-squared, sigma(Fo-squared) and status flag
#
data_I
_shelx_title ' new in P 21/c'
_shelx_refln_list_code          4
_shelx_F_calc_maximum      209.84
_exptl_crystal_F_000       782.00
_reflns_d_resolution_high  0.5976
 
loop_
 _symmetry_equiv_pos_as_xyz
 'x, y, z'
 '-x, y+1/2, -z+1/2'
 '-x, -y, -z'
 'x, -y-1/2, z-1/2'
 
_cell_length_a    13.9715
_cell_length_b    12.1502
_cell_length_c     9.1686
_cell_angle_alpha  90.000
_cell_angle_beta   93.796
_cell_angle_gamma  90.000
 
_shelx_F_squared_multiplier     1.000
 
loop_
 _refln_index_h
 _refln_index_k
 _refln_index_l
 _refln_F_squared_calc
 _refln_F_squared_meas
 _refln_F_squared_sigma
 _refln_observed_status
   2   0   0    11702.01    13075.96    272.88 o
   3   0   0     3171.74     3642.43     25.40 o
   4   0   0     7251.41     8458.80     44.29 o
   5   0   0     1942.46     1985.92     19.09 o
   6   0   0        1.52        7.50      7.57 o
   8   0   0     5982.58     6368.04     55.50 o
   9   0   0    10721.63    11210.77     78.80 o
  10   0   0     3011.36     3252.97     33.20 o
  11   0   0      593.80      641.11     17.67 o
  12   0   0      436.44      437.70     16.52 o
  13   0   0       14.87       32.59     10.94 o
  14   0   0       61.81       53.28     13.12 o
  15   0   0        0.72        8.80     18.97 o
  16   0   0        0.53       -0.96     17.82 o
  17   0   0       18.56       15.34     14.50 o
  18   0   0       43.98       38.67     16.68 o
  19   0   0       18.49       -2.37     26.28 o
  20   0   0      115.26      103.28     20.54 o
  21   0   0        8.72      -22.07     28.15 o
  22   0   0       43.09       -8.87     31.52 o
  23   0   0       21.34       -7.92     31.79 o
   2   1   0     1225.02     1341.51      9.31 o
   3   1   0     1429.48     1593.05     11.07 o
   4   1   0     4269.80     4380.62     32.72 o
   5   1   0      283.88      321.69      5.94 o
   6   1   0       35.01       46.73      5.89 o
   7   1   0     1793.09     1933.51     14.87 o
   8   1   0     1450.23     1478.36     15.38 o
   9   1   0      326.69      354.13      9.05 o
  10   1   0      884.92      870.17     16.16 o
  11   1   0      947.61      921.82     14.54 o
  12   1   0      258.72      244.04     11.86 o
  13   1   0      159.01      180.88     10.16 o
  14   1   0      135.39      164.64     20.71 o
  15   1   0      963.63      973.68     18.39 o
  16   1   0       82.43       83.37     11.02 o
  17   1   0       16.61       31.55     12.03 o
  18   1   0      117.77      107.78     13.31 o
  19   1   0      331.41      330.57     41.35 o
  20   1   0      178.30      188.60     16.81 o
  21   1   0       63.78       81.25     14.56 o
  22   1   0        0.03       15.32     16.35 o
  23   1   0       21.74       24.80     18.11 o
   0   2   0     2578.37     2840.90     13.58 o
   1   2   0    11442.37    12308.05     68.60 o
   3   2   0    16542.66    18081.51    154.82 o
   4   2   0    38855.24    40898.55    793.03 o
   5   2   0    14171.19    14616.34    230.75 o
   7   2   0      140.73      135.36      9.43 o
   9   2   0       32.40       35.24      5.62 o
  10   2   0      280.39      293.53      9.73 o
  11   2   0       78.75       74.79      9.16 o
  12   2   0      207.99      229.98      9.55 o
  13   2   0     1510.64     1493.73     20.09 o
  14   2   0      103.82      106.74     10.29 o
  15   2   0      428.19      391.16     18.34 o
  16   2   0       42.86       39.21     10.26 o
  17   2   0      136.29      120.39     11.99 o
  18   2   0       80.14       81.21     13.25 o
  19   2   0      106.33       98.19     14.07 o
  20   2   0       54.88       52.12     13.80 o
  21   2   0        5.90        4.14     18.74 o
  22   2   0       23.42        3.15     21.42 o
  23   2   0       20.65       16.89     38.65 o
   4   3   0     1621.91     1681.87     16.45 o
   5   3   0      514.37      574.64     11.05 o
   7   3   0        1.37        0.42      9.03 o
   8   3   0      638.22      702.81     15.49 o
   9   3   0      445.52      430.78     13.62 o
  10   3   0      859.71      850.77     18.86 o
  11   3   0      477.07      487.08     16.83 o
  12   3   0       98.32       88.51     11.74 o
  13   3   0        0.50        0.00     16.52 o
  14   3   0     1064.23     1067.68     26.32 o
  15   3   0      196.44      162.22     17.63 o
  16   3   0      111.11       69.04     16.45 o
  17   3   0        1.20       -4.25     22.49 o
  19   3   0      165.24      195.42     20.46 o
  20   3   0      117.29      110.62     20.50 o
  21   3   0       22.65      -19.70     28.11 o
  22   3   0        0.04       16.52     28.00 o
  23   3   0       31.93       45.86     21.65 o
   0   4   0    29840.80    29949.25     85.57 o
   1   4   0    16411.96    16107.91    132.77 o
   2   4   0      572.54      576.54      8.17 o
   4   4   0     4289.96     4864.11     41.46 o
   6   4   0      117.29      144.70      8.53 o
   7   4   0      254.05      258.73     10.90 o
   8   4   0     2378.73     2516.68     27.27 o
   9   4   0      963.06     1019.98     19.39 o
  10   4   0     1301.34     1345.27     23.37 o
  11   4   0      565.73      549.54     18.02 o
  12   4   0        1.04        4.36     15.38 o
  13   4   0      312.89      301.18     16.14 o
  14   4   0       43.58       25.82     13.58 o
  15   4   0      133.05      122.94     16.64 o
  16   4   0       91.84       97.84     16.18 o
  17   4   0       91.76       80.94     17.10 o
  18   4   0       14.05       18.55     25.17 o
  19   4   0       13.11        8.61     25.70 o
  20   4   0        1.15        0.00     26.55 o
  21   4   0        0.08       14.27     27.69 o
  22   4   0       13.49        0.00     29.76 o
   1   5   0     1091.23     1075.31      9.78 o
   2   5   0       31.44       35.42      3.95 o
   3   5   0       30.32       27.66      6.20 o
   4   5   0        4.85       -8.03      8.03 o
   5   5   0     1278.63     1276.42     17.71 o
   6   5   0      305.57      332.74     11.09 o
   7   5   0      585.93      624.13     14.73 o
   8   5   0        9.95       16.87      7.65 o
   9   5   0      374.81      383.96     14.15 o
  10   5   0     1006.05     1000.67     21.53 o
  11   5   0      604.60      576.78     18.40 o
  12   5   0       60.13       60.09     12.89 o
  13   5   0      118.29      154.46     13.50 o
  14   5   0      631.77      620.23     22.80 o
  15   5   0      535.92      560.48     23.10 o
  16   5   0       89.45       93.33     16.41 o
  17   5   0       17.51       16.60     21.08 o
  18   5   0      160.34      127.45     20.54 o
  19   5   0      118.06       92.76     21.19 o
  20   5   0      108.40       91.23     21.38 o
  21   5   0        5.61       27.62     28.31 o
  22   5   0        0.44       21.80     29.87 o
   1   6   0        0.59        3.22      5.73 o
   2   6   0      674.70      692.20     17.54 o
   3   6   0     1088.97     1087.61     16.18 o
   4   6   0     7522.39     7817.88     60.36 o
   5   6   0     4378.82     4453.91     41.39 o
   6   6   0     2964.18     2927.11     29.38 o
   7   6   0     1314.56     1287.01     21.38 o
   8   6   0     1552.18     1646.56     24.56 o
   9   6   0       44.65       21.84     10.63 o
  10   6   0      595.61      644.33     18.59 o
  11   6   0      251.84      223.57     14.99 o
  12   6   0      123.05      123.70     13.66 o
  13   6   0      619.53      591.31     22.03 o
  14   6   0      605.72      644.52     23.14 o
  15   6   0      297.54      247.02     20.39 o
  17   6   0       13.03       21.69     23.41 o
  18   6   0       49.28       56.08     17.56 o
  19   6   0       11.51       24.75     26.93 o
  20   6   0       38.99       48.12     19.66 o
  21   6   0       20.86       49.80     20.62 o
  22   6   0       17.83      -14.31     31.98 o
   1   7   0      225.93      229.55     14.55 o
   2   7   0      863.11      867.49     11.80 o
   3   7   0       87.74       74.89      7.88 o
   4   7   0      810.44      832.18     16.45 o
   5   7   0      570.26      611.62     14.80 o
   6   7   0      331.64      326.77     12.47 o
   7   7   0      470.52      461.87     14.80 o
   8   7   0       35.75       49.99     10.21 o
   9   7   0      794.17      765.08     19.78 o
  10   7   0      533.97      527.89     18.21 o
  11   7   0      794.99      784.55     21.99 o
  12   7   0        5.41        0.00     17.25 o
  13   7   0      251.17      242.16     18.55 o
  14   7   0      888.68      948.95     26.81 o
  15   7   0      579.73      596.44     24.06 o
  16   7   0      110.36      103.93     18.36 o
  17   7   0        6.71      -17.71     24.94 o
  18   7   0      114.47      111.35     21.00 o
  19   7   0      175.12      128.87     22.30 o
  20   7   0       45.13       68.09     20.39 o
  21   7   0       25.60       21.34     32.40 o
   0   8   0    12104.89    12147.06     79.33 o
   1   8   0     5539.23     5397.60     81.95 o
   2   8   0     1403.32     1380.66     15.74 o
   3   8   0      436.18      430.93     13.43 o
   4   8   0        3.32       -1.11     12.16 o
   5   8   0      133.36      119.49     11.02 o
   6   8   0     2247.82     2205.94     28.80 o
   7   8   0      330.43      334.19     14.38 o
   8   8   0      688.71      715.44     18.97 o
   9   8   0     3126.66     3139.90     37.26 o
  10   8   0     2804.68     2797.67     37.29 o
  11   8   0     1703.61     1725.51     31.33 o
  12   8   0      433.15      433.34     19.70 o
  13   8   0       35.81       33.01     14.50 o
  14   8   0      179.77      198.67     18.32 o
  15   8   0       20.19        5.36     16.60 o
  16   8   0       24.47        5.78     24.71 o
  17   8   0      102.04      114.64     20.50 o
  18   8   0       96.54       90.58     20.50 o
  19   8   0      112.60       74.21     21.46 o
  20   8   0       52.68       53.93     22.11 o
  21   8   0       41.43       52.52     20.88 o
   1   9   0       37.84       47.08     25.38 o
   2   9   0      239.47      234.79      8.41 o
   3   9   0        4.41       13.81      8.57 o
   4   9   0      370.95      334.00     14.11 o
   5   9   0      766.60      750.97     18.36 o
   6   9   0      644.81      636.56     18.05 o
   7   9   0        0.17        6.62     10.02 o
   8   9   0       71.10       59.82     12.70 o
   9   9   0      397.66      370.34     18.09 o
  10   9   0      726.44      634.80     21.99 o
  11   9   0      303.88      295.64     18.13 o
  12   9   0        2.26       -4.74     18.70 o
  13   9   0      462.43      458.47     21.76 o
  14   9   0      621.95      645.63     25.09 o
  15   9   0      460.08      416.20     24.37 o
  16   9   0      135.85      162.14     20.31 o
  17   9   0       33.47        0.00     26.35 o
  18   9   0       49.19       29.11     21.31 o
  19   9   0      131.93      130.78     22.15 o
  20   9   0       55.35       61.85     21.27 o
   0  10   0       97.09      105.07     10.90 o
   1  10   0       16.67       22.36      6.61 o
   2  10   0      189.13      196.02     25.69 o
   3  10   0     1246.02     1253.35     23.03 o
   4  10   0     3739.69     3719.66     38.79 o
   5  10   0     5110.72     5050.20     49.96 o
   6  10   0     2077.32     2091.76     31.29 o
   7  10   0     1134.44     1175.32     24.90 o
   8  10   0      506.96      549.28     19.09 o
   9  10   0       61.28       62.54     12.74 o
  10  10   0      426.83      401.71     19.05 o
  11  10   0      106.80      129.82     15.41 o
  12  10   0       62.85       37.71     15.76 o
  13  10   0      306.84      324.67     20.62 o
  14  10   0      382.75      460.04     22.53 o
  15  10   0      298.41      329.34     22.87 o
  16  10   0       24.42       13.85     26.32 o
  17  10   0       63.82       84.04     19.55 o
  18  10   0        6.94       -4.25     27.08 o
  19  10   0       10.29       14.92     28.96 o
  20  10   0        3.37      -32.21     32.21 o
   1  11   0      365.87      331.79     10.70 o
   2  11   0       74.79       74.12     12.62 o
   3  11   0       11.88       15.07     10.52 o
   4  11   0      574.88      583.43     18.90 o
   5  11   0      362.01      303.59     16.68 o
   6  11   0      231.32      212.94     15.53 o
   7  11   0       74.98       62.46     12.70 o
   8  11   0       65.43       73.67     12.93 o
   9  11   0      187.78      161.99     16.22 o
  10  11   0      331.92      361.31     19.58 o
  11  11   0       52.70       80.10     14.50 o
  12  11   0       43.20       70.27     15.26 o
  13  11   0      162.60      170.83     19.20 o
  14  11   0      472.64      502.15     25.40 o
  15  11   0      210.87      167.57     22.30 o
  16  11   0       40.30       25.13     27.50 o
  17  11   0        0.40      -12.58     29.34 o
  18  11   0       46.19       29.45     31.29 o
  19  11   0       32.29       59.06     22.34 o
   0  12   0     2334.63     2256.96     33.28 o
   1  12   0     1462.27     1348.79     19.20 o
   2  12   0      402.79      421.20     12.82 o
   3  12   0       28.31       29.34     12.01 o
   4  12   0       96.18      101.10     13.77 o
   5  12   0       12.67       19.55     11.97 o
   6  12   0       44.50       49.96     13.12 o
   7  12   0        8.03       13.16     12.81 o
   8  12   0      565.57      522.58     21.42 o
   9  12   0      505.34      554.82     22.38 o
  10  12   0      323.97      323.94     20.00 o
  11  12   0      161.77      131.35     18.47 o
  12  12   0       22.67        1.15     24.79 o
  13  12   0       15.36       14.42     23.37 o
  14  12   0       27.15       47.16     17.56 o
  15  12   0       26.83       40.09     19.13 o
  16  12   0       60.89       89.70     20.04 o
  17  12   0       27.85      -11.70     30.37 o
  18  12   0       38.40       30.79     31.40 o
   1  13   0        6.89        6.77     10.45 o
   2  13   0       57.82       49.67      9.48 o
   3  13   0        9.37       19.62     11.97 o
   4  13   0       78.40       88.63     14.08 o
   5  13   0      304.32      288.22     18.21 o
   6  13   0       68.69       50.64     14.99 o
   7  13   0        0.75       10.82     18.32 o
   8  13   0       11.43      -21.38     21.38 o
   9  13   0      166.72      117.93     18.36 o
  10  13   0       87.56      106.45     16.64 o
  11  13   0       17.46       -0.57     16.79 o
  12  13   0        3.18        2.45     24.90 o
  13  13   0      156.84      177.67     20.73 o
  14  13   0      147.08      136.97     21.76 o
  15  13   0       96.57      127.76     21.61 o
  16  13   0       29.56        5.85     31.59 o
  17  13   0        1.59       26.13     28.38 o
   0  14   0       97.33       90.27     14.80 o
   1  14   0        0.30       -7.37     16.75 o
   2  14   0       88.95       91.33     17.73 o
   3  14   0     1068.73     1076.29     27.73 o
   4  14   0     2478.61     2467.30     40.09 o
   5  14   0     1737.36     1760.09     35.27 o
   6  14   0      567.21      577.27     23.83 o
   7  14   0       77.70       83.81     15.61 o
   8  14   0        5.64        9.83     21.46 o
   9  14   0        0.19       14.69     19.58 o
  10  14   0       33.98       22.64     16.33 o
  11  14   0       47.94       60.36     17.98 o
  12  14   0       53.29       57.30     19.05 o
  13  14   0      165.99      151.62     22.41 o
  14  14   0       75.64       79.98     20.43 o
  15  14   0       26.48       -2.22     20.92 o
  16  14   0       20.29      -23.14     30.37 o
   1  15   0       39.30       34.73     10.80 o
   2  15   0        1.71       -1.31     15.17 o
   3  15   0       88.47       58.52     16.72 o
   4  15   0       57.10       59.94     16.10 o
   5  15   0      103.65      116.13     17.71 o
   6  15   0       59.70       41.65     16.45 o
   7  15   0       14.50       28.92     15.64 o
   8  15   0        7.89      -24.14     24.14 o
   9  15   0       41.54       35.27     17.21 o
  10  15   0       63.84       79.60     18.93 o
  11  15   0       34.54       53.28     18.70 o
  12  15   0       11.84        9.72     28.31 o
  13  15   0       30.77       55.69     19.97 o
  14  15   0       60.99      101.98     21.23 o
  15  15   0      115.99       82.28     25.55 o
   0  16   0     2952.87     2787.11     45.82 o
   1  16   0     1695.04     1713.03     30.45 o
   2  16   0      209.21      227.44     14.70 o
   3  16   0       19.24       26.74     15.87 o
   4  16   0      172.56      203.87     19.01 o
   5  16   0      291.98      315.14     21.99 o
   6  16   0       47.32       10.98     18.97 o
   7  16   0       38.00       24.37     17.67 o
   8  16   0      427.65      417.24     25.17 o
   9  16   0      711.73      739.19     29.64 o
  10  16   0      358.74      395.93     26.70 o
  11  16   0      147.32      133.91     23.56 o
  12  16   0       31.03        7.42     30.98 o
  13  16   0        5.96       -9.22     29.91 o
  14  16   0        0.08      -31.48     31.48 o
   1  17   0       31.47       46.86     13.02 o
   2  17   0        5.57        8.16     28.17 o
   3  17   0        6.59       -7.54     24.75 o
   4  17   0       52.68       17.90     25.70 o
   5  17   0       24.46        6.50     26.81 o
   6  17   0        1.40       -5.28     24.44 o
   8  17   0       48.05       32.13     19.24 o
   9  17   0       47.44       54.09     20.27 o
  10  17   0       49.68        8.84     29.80 o
  11  17   0       16.44       38.82     20.46 o
  12  17   0        1.65      -22.11     29.87 o
   0  18   0       39.55        6.73     26.97 o
   1  18   0       47.84       53.30     13.81 o
   2  18   0       12.25       25.67     33.18 o
   3  18   0      348.24      337.25     24.29 o
   4  18   0      898.26      919.73     33.70 o
   5  18   0      686.94      699.41     31.59 o
   6  18   0      356.83      399.72     26.13 o
   7  18   0       72.15       81.28     20.92 o
   8  18   0        0.66       -2.95     29.61 o
   9  18   0        4.59       13.54     27.73 o
  10  18   0        9.86      -14.19     29.30 o
   1  19   0        0.08        7.26     19.11 o
   2  19   0       36.75       40.80     18.59 o
   3  19   0       48.03       16.14     30.45 o
   4  19   0       28.28       22.41     29.84 o
   5  19   0        3.96      -27.23     28.46 o
   6  19   0        0.27      -28.88     28.88 o
   7  19   0        0.08       23.37     20.73 o
   8  19   0        9.15      -31.63     31.63 o
   0  20   0      371.29      371.60     28.27 o
   1  20   0      250.08      253.09     18.46 o
   2  20   0       78.62       92.01     33.05 o
   3  20   0       54.13      105.76     20.96 o
   4  20   0       25.66      -32.90     32.90 o
 -23   1   1        4.19      -21.10     45.04 o
 -22   1   1       38.32       20.54     21.10 o
 -21   1   1       50.14       72.04     14.19 o
 -20   1   1       15.21       28.82     14.75 o
 -19   1   1       75.12       83.01     13.94 o
 -18   1   1      139.01      132.95     16.54 o
 -17   1   1      199.91      207.47     20.23 o
 -16   1   1       21.04       29.42      9.67 o
 -15   1   1        1.28        0.42     12.65 o
 -14   1   1      154.52      170.73      9.91 o
 -13   1   1       22.69       31.41     16.52 o
 -12   1   1     1413.33     1453.27     32.95 o
 -11   1   1        9.08       13.75     25.30 o
 -10   1   1     2563.25     2582.18     21.08 o
  -9   1   1     3868.12     3986.80     29.60 o
  -8   1   1     1179.58     1207.52     13.41 o
  -7   1   1      769.01      717.76      9.71 o
  -6   1   1     1113.81      975.85     10.08 o
  -5   1   1      442.37      394.05     10.73 o
  -4   1   1        0.78        0.40      4.39 o
  -3   1   1    11247.19    11382.75     62.16 o
  -2   1   1    10410.04    11264.31     73.52 o
   0   1   1     8844.12     8862.35    139.40 o
   1   1   1     2968.56     3012.18     17.61 o
   2   1   1     2873.94     3058.58     35.02 o
   3   1   1     1538.97     1699.82     11.91 o
   6   1   1     1028.97      986.25     10.52 o
   8   1   1      149.00      166.95      6.49 o
   9   1   1      241.54      230.35      8.18 o
  10   1   1     2320.58     2352.16     20.59 o
  11   1   1     1176.89     1168.89     17.02 o
  12   1   1       44.96       49.28      8.17 o
  13   1   1      263.65      248.42     11.65 o
  14   1   1      124.86      122.44      9.72 o
  15   1   1       77.92       72.14     10.30 o
  16   1   1        0.24       12.03     13.52 o
  17   1   1       34.79       25.33     20.81 o
  18   1   1      183.33      195.47     14.04 o
  19   1   1       75.81       76.34     13.72 o
  20   1   1      143.92      108.24     15.81 o
  21   1   1       11.81       15.38     19.69 o
  22   1   1       26.46       -8.23     21.85 o
  23   1   1       20.94      -17.75     22.71 o
 -23   2   1        0.18      -21.81     21.81 o
 -22   2   1        2.02      -21.60     25.21 o
 -21   2   1        0.00      -15.84     19.43 o
 -20   2   1        1.65       14.99     14.48 o
 -19   2   1       11.16       30.66     12.12 o
 -18   2   1       20.55       -2.28     17.10 o
 -17   2   1       24.64       10.19     12.30 o
 -16   2   1        0.34       17.54     10.67 o
 -15   2   1       96.70       78.89     10.53 o
 -14   2   1        9.96       22.80      8.86 o
 -13   2   1      111.43       91.33      9.48 o
 -12   2   1       39.78       54.45     14.42 o
 -11   2   1      104.56      109.73      7.87 o
 -10   2   1       48.41       56.45      6.64 o
  -9   2   1        1.41        3.59      6.34 o
  -8   2   1       22.15       18.20      4.95 o
  -7   2   1      973.32      992.83     11.28 o
  -6   2   1      172.15      189.17      5.71 o
  -4   2   1       36.41       33.98      4.13 o
  -3   2   1      694.01      672.15      6.75 o
  -2   2   1       60.06       68.12      2.33 o
  -1   2   1      237.33      249.92      4.84 o
   0   2   1     1071.64     1149.32      7.80 o
   1   2   1     3152.83     3290.36     22.78 o
   2   2   1     7847.67     8443.16    102.68 o
   3   2   1     3052.17     3228.21     57.36 o
   4   2   1        2.51        5.51      4.34 o
   5   2   1      504.62      553.49     14.80 o
   6   2   1     2686.63     2854.96     80.36 o
   7   2   1       46.79       58.74      4.93 o
   8   2   1        3.39        1.65      8.26 o
   9   2   1        4.24        2.52      7.25 o
  10   2   1        8.75        7.41      6.92 o
  11   2   1       48.13       54.32      7.53 o
  12   2   1        1.83        2.34     11.95 o
  13   2   1      134.27      125.95      9.76 o
  14   2   1       44.59       41.83      8.91 o
  15   2   1      187.11      200.66     11.91 o
  16   2   1        3.29       16.22     11.43 o
  17   2   1        0.07       12.92     11.80 o
  18   2   1        0.45        6.35     16.78 o
  19   2   1        2.58       -7.58     17.44 o
  20   2   1        4.41        5.19     19.02 o
  21   2   1        0.17        5.05     19.56 o
  22   2   1        1.54      -42.08     42.08 o
  23   2   1        1.24       29.34     17.39 o
 -23   3   1       10.73       25.67     30.10 o
 -22   3   1       59.30       82.39     21.34 o
 -21   3   1       21.31       -2.79     30.83 o
 -20   3   1        0.45       16.75     16.98 o
 -19   3   1        2.27       -7.23     23.75 o
 -18   3   1        7.30        6.77     22.64 o
 -17   3   1       61.89       70.69     16.83 o
 -16   3   1       26.95       22.15     13.96 o
 -15   3   1      230.67      219.48     17.71 o
 -14   3   1      366.78      379.86     18.21 o
 -13   3   1     1606.54     1569.45     29.30 o
 -12   3   1      409.19      432.34     16.91 o
 -11   3   1       58.82       54.74     10.14 o
 -10   3   1      145.41      155.07     11.09 o
  -9   3   1       29.51       48.92      8.07 o
  -8   3   1      888.22     1016.27     17.67 o
  -7   3   1     5550.47     6166.19     53.93 o
  -6   3   1     8468.02     9218.65     61.74 o
  -5   3   1     9224.54    10131.88     59.94 o
  -4   3   1     5893.15     6374.47     44.68 o
  -3   3   1     1298.51     1321.17     13.85 o
  -2   3   1     5567.88     5807.60     25.98 o
  -1   3   1     2469.76     2734.83     26.28 o
   1   3   1    24661.12    25598.00     52.02 o
   2   3   1       78.76       75.41      3.81 o
   3   3   1      576.89      598.96      9.87 o
   5   3   1     2475.12     2750.51     27.77 o
   6   3   1     2595.05     3050.35     31.44 o
   7   3   1     3974.36     4389.00     40.55 o
   8   3   1       59.36       81.17      8.19 o
   9   3   1      102.03      110.81      9.52 o
  10   3   1      462.95      466.54     15.34 o
  11   3   1        0.62        8.45     13.69 o
  12   3   1      309.88      329.87     15.49 o
  13   3   1      340.49      396.47     17.14 o
  14   3   1      470.14      446.27     19.55 o
  15   3   1      530.16      530.15     22.84 o
  16   3   1      196.03      196.45     18.40 o
  17   3   1       23.94        5.36     22.22 o
  18   3   1       16.28       19.47     16.18 o
  19   3   1       15.92      -25.21     25.21 o
  20   3   1        0.10      -19.62     27.08 o
  21   3   1        8.83      -14.23     27.04 o
  22   3   1        7.98      -12.13     29.68 o
 -22   4   1        0.78       19.81     27.73 o
 -21   4   1        7.79       32.02     19.20 o
 -20   4   1        4.82      -26.93     26.93 o
 -19   4   1       14.58        1.22     25.63 o
 -18   4   1        0.96      -23.10     24.79 o
 -17   4   1        0.25      -12.93     22.53 o
 -16   4   1       11.90       -3.02     22.53 o
 -15   4   1        0.73      -10.21     19.35 o
 -14   4   1       93.86       83.31     13.62 o
 -13   4   1      160.95      139.23     13.88 o
 -12   4   1       81.59       61.62     12.01 o
 -11   4   1       20.31       34.08      9.49 o
 -10   4   1       17.95       17.86      9.56 o
  -9   4   1        6.61        6.27      7.84 o
  -8   4   1       28.06       30.79      7.84 o
  -7   4   1     1109.96     1154.17     18.05 o
  -6   4   1     1255.85     1448.62     19.09 o
  -5   4   1      452.34      490.45     11.48 o
  -4   4   1      240.75      283.51      8.84 o
  -3   4   1     1363.40     1363.05     15.26 o
  -2   4   1      653.68      620.03    333.28 o
  -1   4   1       99.02      106.03      4.11 o
   0   4   1       30.88       33.07      4.09 o
   1   4   1        7.42        4.91      6.12 o
   2   4   1        0.01        0.03      4.62 o
   3   4   1      297.31      329.83      8.68 o
   5   4   1     1061.21     1140.17     16.14 o
   7   4   1      430.91      495.15     13.23 o
   8   4   1       59.13       51.64      8.84 o
   9   4   1       60.62       62.92      9.10 o
  10   4   1       34.39       42.57      9.72 o
  11   4   1       47.40       37.41     10.67 o
  12   4   1        0.24       -3.71     15.11 o
  13   4   1       50.92       26.81     12.70 o
  14   4   1       26.91       11.17     13.62 o
  15   4   1       75.08       81.70     15.34 o
  16   4   1       13.72       17.37     22.22 o
  17   4   1       32.21       31.71     16.22 o
  18   4   1        6.96      -26.16     26.16 o
  19   4   1        5.89      -18.86     26.39 o
  20   4   1        0.44       21.27     25.55 o
  21   4   1        4.61       18.74     27.85 o
  22   4   1        4.94       46.36     20.73 o
 -22   5   1       33.30       59.75     20.81 o
 -21   5   1        4.54      -30.52     30.52 o
 -20   5   1        4.70      -26.24     26.24 o
 -19   5   1        2.13       -5.05     25.82 o
 -18   5   1      120.49      111.16     19.13 o
 -17   5   1      202.16      232.45     20.50 o
 -16   5   1      191.21      187.27     18.55 o
 -15   5   1      137.67       87.86     17.33 o
 -14   5   1      221.35      227.44     16.72 o
 -13   5   1      181.63      171.86     14.96 o
 -12   5   1       29.60       45.63     11.40 o
 -11   5   1        9.06      -12.51     15.84 o
 -10   5   1      630.06      589.82     17.75 o
  -9   5   1      210.25      173.58     11.44 o
  -8   5   1      791.34      808.77     17.29 o
  -7   5   1        9.21       -6.31     10.79 o
  -6   5   1      983.92      994.24     16.75 o
  -5   5   1      555.13      577.16     12.85 o
  -4   5   1     7856.82     8326.73     58.64 o
  -3   5   1     3930.35     4273.79     40.55 o
  -2   5   1     3408.15     3636.06     60.34 o
   2   5   1      616.74      557.26     15.22 o
   3   5   1      465.53      461.30     10.63 o
   4   5   1      527.81      527.47     12.01 o
   5   5   1     3011.24     2991.95     29.11 o
   6   5   1     1503.42     1463.96     20.00 o
   7   5   1       13.12        2.98     10.71 o
   8   5   1      125.15      155.37     10.52 o
   9   5   1        3.58       11.90     12.89 o
  10   5   1      329.84      337.06     15.19 o
  11   5   1      364.60      341.96     15.91 o
  12   5   1        4.29        0.00     15.38 o
  13   5   1      219.59      190.41     15.26 o
  14   5   1      315.56      289.21     18.36 o
  15   5   1       82.14       90.65     14.92 o
  16   5   1      234.78      196.38     20.27 o
  17   5   1       50.36       21.31     24.10 o
  18   5   1      301.51      311.89     23.72 o
  19   5   1       98.75       82.85     20.23 o
  20   5   1       18.50       38.52     19.81 o
  21   5   1        3.26      -24.98     29.03 o
  22   5   1        4.42        0.00     31.52 o
 -22   6   1        0.79      -31.48     31.48 o
 -21   6   1        7.18        7.42     20.00 o
 -20   6   1       13.08      -25.02     28.69 o
 -19   6   1       10.49        0.65     18.70 o
 -18   6   1       18.45       18.25     24.48 o
 -17   6   1        0.54      -23.98     23.98 o
 -16   6   1       23.75        9.64     21.50 o
 -15   6   1       10.07       14.76     21.92 o
 -14   6   1       23.96       23.18     13.81 o
 -13   6   1       23.92       17.06     12.70 o
 -12   6   1        2.83        7.57     11.48 o
 -11   6   1       41.67       35.50     11.25 o
 -10   6   1       45.70       24.06     10.52 o
  -9   6   1        7.52       14.69      9.45 o
  -8   6   1      670.56      676.08     17.25 o
  -7   6   1      229.29      224.34     11.51 o
  -6   6   1      237.68      240.29     10.98 o
  -5   6   1      191.87      214.09     10.40 o
  -4   6   1      491.40      480.62     12.32 o
  -3   6   1      658.25      671.49     13.31 o
  -2   6   1        4.99       12.65      4.21 o
  -1   6   1      390.20      383.80      7.24 o
   0   6   1        9.47        9.36      7.61 o
   1   6   1      788.04      920.93     10.20 o
   2   6   1       44.46       46.32      4.60 o
   3   6   1       27.82       15.72      6.23 o
   4   6   1      107.00      137.51      8.38 o
   5   6   1      270.41      255.21     10.37 o
   6   6   1      721.25      714.75     15.72 o
   7   6   1      425.09      451.16     14.23 o
   8   6   1        5.33        6.50     12.43 o
   9   6   1       88.76       94.78     11.13 o
  10   6   1        8.95       24.48      9.91 o
  11   6   1      139.83      136.48     13.50 o
  12   6   1       82.14       67.66     13.62 o
  13   6   1        0.59       30.72     12.28 o
  14   6   1       61.56       67.86     14.80 o
  15   6   1       11.20       -9.98     21.53 o
  16   6   1       20.92       41.20     15.76 o
  17   6   1        0.58        9.22     22.34 o
  18   6   1       11.56       18.47     23.29 o
  19   6   1       13.56      -29.45     29.45 o
  20   6   1        0.71       11.28     27.69 o
  21   6   1       10.56       24.02     29.57 o
  22   6   1        3.71       16.83     21.11 o
 -21   7   1       63.80       69.92     23.33 o
 -20   7   1       29.32       -4.28     31.21 o
 -19   7   1       22.68       41.50     19.43 o
 -18   7   1       36.83       24.48     18.74 o
 -17   7   1       69.34       40.05     18.36 o
 -16   7   1       13.19       -6.66     22.91 o
 -15   7   1        2.78       10.25     15.22 o
 -14   7   1       85.14       93.64     15.87 o
 -13   7   1      204.29      221.39     17.21 o
 -12   7   1      854.01      845.37     23.60 o
 -11   7   1      622.30      681.05     21.04 o
 -10   7   1     1499.24     1526.88     27.50 o
  -9   7   1      974.26     1002.08     22.26 o
  -8   7   1     1383.03     1445.98     24.79 o
  -7   7   1     1161.03     1184.35     21.57 o
  -6   7   1      984.12     1017.27     19.47 o
  -5   7   1      433.48      403.39     13.27 o
  -4   7   1      358.68      365.67     11.82 o
  -3   7   1      646.71      693.48     14.69 o
  -2   7   1     4460.75     4618.68    119.42 o
  -1   7   1     3754.76     4067.23     27.03 o
   0   7   1     6303.95     7042.53     41.75 o
   1   7   1     5034.01     5337.35     46.82 o
   2   7   1     2592.25     2676.78     58.14 o
   3   7   1      479.62      465.39     12.81 o
   4   7   1      154.23      189.87     10.10 o
   5   7   1      435.24      416.16     13.35 o
   6   7   1      574.54      603.82     16.37 o
   7   7   1        2.73       10.63     11.51 o
   8   7   1       34.32       22.72     10.02 o
   9   7   1      635.38      683.65     18.86 o
  10   7   1      601.85      585.84     19.43 o
  11   7   1      653.71      649.42     21.31 o
  12   7   1      179.72      197.60     15.87 o
  13   7   1      104.28       95.74     15.68 o
  14   7   1      198.15      185.09     17.33 o
  15   7   1       59.84       68.58     15.99 o
  16   7   1        0.60       12.93     15.53 o
  17   7   1       39.36       45.36     18.25 o
  18   7   1       48.79       75.05     19.01 o
  19   7   1        7.41       20.35     27.08 o
  20   7   1       63.11       80.33     21.46 o
  21   7   1       41.07       73.10     20.96 o
 -21   8   1        0.92       18.78     27.88 o
 -20   8   1        2.14        0.00     20.08 o
 -19   8   1       11.66       15.22     27.69 o
 -18   8   1        0.07       18.21     18.74 o
 -17   8   1       22.66       30.56     18.32 o
 -16   8   1        3.27      -24.90     24.90 o
 -15   8   1        1.32        3.21     21.38 o
 -14   8   1        4.79       17.44     14.27 o
 -13   8   1       26.63       10.37     19.43 o
 -12   8   1       18.16       13.35     18.70 o
 -11   8   1       15.38       14.88     17.40 o
 -10   8   1        0.02       13.96     11.82 o
  -9   8   1       58.37       60.59     11.51 o
  -8   8   1      138.42      141.91     12.74 o
  -7   8   1      599.12      557.58     17.02 o
  -6   8   1      240.61      271.88     12.70 o
  -5   8   1        0.76       -3.44     11.86 o
  -4   8   1      107.53      113.91      9.98 o
  -3   8   1      183.15      199.82     10.44 o
  -2   8   1      753.79      823.27     11.74 o
  -1   8   1        0.18       -7.62      7.62 o
   0   8   1      244.95      247.36      7.68 o
   1   8   1        4.65       13.39      6.39 o
   2   8   1      126.38      120.70      8.07 o
   3   8   1      261.80      294.91     11.74 o
   4   8   1        1.27       -3.33     11.36 o
   5   8   1      453.12      468.76     14.88 o
   6   8   1      226.31      228.13     12.74 o
   7   8   1      116.39      106.41     11.55 o
   8   8   1      175.98      169.07     12.81 o
   9   8   1        0.00      -15.84     15.84 o
  10   8   1       39.34       36.15     12.93 o
  11   8   1        0.91       15.07     17.02 o
  12   8   1       34.68        2.72     19.47 o
  13   8   1        6.53        6.69     18.74 o
  14   8   1        0.27       -6.08     21.00 o
  15   8   1        0.08      -18.44     22.41 o
  16   8   1        3.01      -24.98     24.98 o
  17   8   1        8.35       -7.42     25.21 o
  18   8   1        4.43        5.28     26.35 o
  19   8   1        3.57       14.00     26.93 o
  20   8   1        6.74       32.82     21.50 o
  21   8   1        1.20      -25.32     30.87 o
 -20   9   1       19.05        4.55     29.26 o
 -19   9   1       57.57       70.23     20.73 o
 -18   9   1       64.35       66.17     20.50 o
 -17   9   1      251.66      287.38     23.14 o
 -16   9   1        8.86        7.84     18.13 o
 -15   9   1       71.24       71.87     17.52 o
 -14   9   1      102.71      119.11     17.29 o
 -13   9   1       40.66       38.71     15.38 o
 -12   9   1       11.08        5.66     19.93 o
 -11   9   1       15.62       36.80     13.12 o
 -10   9   1      191.87      211.64     15.64 o
  -9   9   1      667.20      676.34     20.50 o
  -8   9   1      976.15      965.55     22.99 o
  -7   9   1     1044.48     1037.89     22.57 o
  -6   9   1      452.91      443.82     16.56 o
  -5   9   1      271.17      268.67     13.73 o
  -3   9   1       74.21       82.47      9.91 o
  -2   9   1      182.45      189.21      7.78 o
  -1   9   1      143.44      110.45     17.69 o
   0   9   1      837.16      712.97     22.93 o
   1   9   1     1952.98     1835.32     18.84 o
   2   9   1     1372.92     1255.50     16.14 o
   3   9   1      413.69      417.08     14.38 o
   4   9   1     1636.41     1571.52     24.59 o
   5   9   1       56.02       57.30     10.82 o
   6   9   1       33.85       48.20     10.21 o
   7   9   1      321.53      305.16     14.76 o
   8   9   1      371.04      354.96     16.64 o
   9   9   1      961.38      887.45     23.22 o
  10   9   1      357.78      333.35     18.74 o
  11   9   1       62.86       53.40     14.08 o
  12   9   1        0.44       16.26     19.01 o
  13   9   1        0.95       12.24     19.66 o
  14   9   1       57.42       77.04     16.22 o
  15   9   1      177.63      206.44     19.66 o
  16   9   1       35.06       45.86     18.55 o
  17   9   1      120.55      138.70     21.19 o
  18   9   1      179.10      167.54     22.57 o
  19   9   1       93.91       71.83     22.72 o
  20   9   1       18.23       30.06     21.23 o
 -20  10   1        2.83       29.99     30.49 o
 -19  10   1        1.48      -28.31     28.46 o
 -18  10   1        2.46        1.42     18.67 o
 -17  10   1        0.40      -25.28     26.85 o
 -16  10   1        0.56        7.54     24.63 o
 -15  10   1       26.83       -4.70     26.09 o
 -14  10   1        0.00        3.33     21.11 o
 -13  10   1        3.85       20.23     21.08 o
 -12  10   1        0.44        5.01     19.97 o
 -11  10   1       63.24       65.41     14.50 o
 -10  10   1        4.85       13.39     17.86 o
  -9  10   1       12.19        7.61     17.29 o
  -8  10   1       67.61       80.94     12.35 o
  -7  10   1      167.69      171.29     14.04 o
  -6  10   1       49.86       50.64     12.01 o
  -5  10   1        7.72       15.19     11.36 o
  -4  10   1       51.60       74.70     10.90 o
  -3  10   1        7.43       18.82      9.52 o
  -2  10   1      283.86      273.95      9.62 o
  -1  10   1       52.43       59.61      7.17 o
   0  10   1        4.88        1.27      9.77 o
   1  10   1        4.80      -12.78     21.38 o
   2  10   1      316.21      311.68     11.88 o
   3  10   1       79.83       96.89     11.44 o
   4  10   1        3.87       -2.75     14.65 o
   5  10   1       42.50       30.26     11.28 o
   6  10   1      434.11      396.08     17.33 o
   7  10   1       98.53       90.73     12.81 o
   8  10   1       13.23        8.19     18.21 o
   9  10   1        1.83        0.00     17.40 o
  10  10   1        0.23       -0.92     17.67 o
  11  10   1       42.62       35.96     14.42 o
  12  10   1        9.76        5.09     20.96 o
  13  10   1        0.03       31.79     14.65 o
  14  10   1        1.39       33.62     15.41 o
  15  10   1        1.29       19.13     23.72 o
  16  10   1       12.09      -26.74     26.74 o
  17  10   1        8.15        1.34     27.66 o
  18  10   1        5.24       22.80     27.85 o
  19  10   1        3.01       -1.49     29.26 o
  20  10   1        0.37       25.55     28.11 o
 -19  11   1        1.88       15.49     21.27 o
 -18  11   1        8.88        5.89     20.39 o
 -17  11   1       36.73       40.43     19.28 o
 -16  11   1       32.70       60.70     19.16 o
 -15  11   1       19.26       26.13     17.37 o
 -14  11   1      182.21      187.31     20.00 o
 -13  11   1      261.22      238.53     20.08 o
 -12  11   1      302.91      300.72     20.62 o
 -11  11   1      252.72      281.37     19.55 o
 -10  11   1      329.83      317.86     18.97 o
  -9  11   1       13.09      -13.69     18.67 o
  -8  11   1       79.65       62.39     13.92 o
  -7  11   1       93.80       96.47     13.69 o
  -6  11   1      313.41      267.64     16.49 o
  -5  11   1      708.20      698.83     21.00 o
  -4  11   1     2444.27     2314.76     32.78 o
  -3  11   1     1366.06     1263.49     25.51 o
  -2  11   1     1689.33     1651.91     19.54 o
  -1  11   1      266.37      329.85     19.11 o
   0  11   1       45.89       37.18     15.30 o
   1  11   1       45.32       36.93      7.38 o
   2  11   1      192.80      196.56     18.88 o
   3  11   1      382.56      375.66     16.37 o
   4  11   1      967.93      913.19     22.95 o
   5  11   1     2251.06     2172.74     32.82 o
   6  11   1      694.80      684.34     21.53 o
   7  11   1       17.55       -5.05     17.75 o
   8  11   1      239.95      233.67     15.87 o
   9  11   1       31.86       57.68     12.89 o
  10  11   1      103.96       89.74     15.80 o
  11  11   1      203.47      220.82     18.74 o
  12  11   1      196.00      210.80     18.51 o
  13  11   1      140.20      109.74     19.39 o
  14  11   1      211.02      194.73     21.00 o
  15  11   1      107.93       96.24     19.89 o
  16  11   1        7.02      -22.68     26.58 o
  17  11   1        0.15      -12.70     27.08 o
  18  11   1       14.33       14.84     28.11 o
  19  11   1       16.00       -1.57     31.86 o
 -18  12   1        0.08       10.75     31.29 o
 -17  12   1        0.35      -26.20     26.20 o
 -16  12   1        5.84        4.17     26.24 o
 -15  12   1        6.59      -27.96     27.96 o
 -14  12   1        8.26      -25.63     25.63 o
 -13  12   1        2.84      -18.02     24.37 o
 -12  12   1        3.02       16.03     22.45 o
 -11  12   1        3.28       11.93     21.57 o
 -10  12   1       55.04       74.86     15.76 o
  -9  12   1       79.72       55.23     15.57 o
  -8  12   1       11.72       46.67     13.01 o
  -7  12   1       28.39        9.56     13.54 o
  -6  12   1       17.29       25.28     12.39 o
  -5  12   1        6.58       17.52     11.67 o
  -4  12   1        0.06        2.52     16.18 o
  -3  12   1      126.75      119.57     13.66 o
  -2  12   1        0.02      -13.85     13.85 o
  -1  12   1       30.83       13.74     19.16 o
   0  12   1      171.76      158.72      9.75 o
   1  12   1        1.08       -1.38     10.50 o
   2  12   1        2.27       15.04     17.10 o
   3  12   1      177.68      202.04     14.69 o
   4  12   1       21.75       -5.05     16.60 o
   5  12   1       23.77       53.67     12.09 o
   6  12   1       24.37       17.86     12.74 o
   7  12   1       18.39        7.31     19.32 o
   8  12   1        0.09       -1.87     18.97 o
   9  12   1        1.08      -10.94     19.09 o
  10  12   1       12.15       26.05     14.96 o
  11  12   1       21.26       18.63     22.26 o
  12  12   1       16.08       18.47     22.57 o
  13  12   1        0.00      -23.98     23.98 o
  14  12   1        4.50       21.31     24.52 o
  15  12   1        6.08       33.81     18.28 o
  16  12   1        0.36       -5.62     26.01 o
  17  12   1        1.81      -11.82     29.34 o
  18  12   1        0.95       12.43     30.26 o
 -17  13   1       66.12       66.02     22.68 o
 -16  13   1       81.10       59.21     21.61 o
 -15  13   1       58.05       80.44     20.12 o
 -14  13   1      128.99      126.91     20.92 o
 -13  13   1       99.09       78.57     20.31 o
 -12  13   1        0.21      -25.74     25.74 o
 -11  13   1        1.56       -6.96     23.64 o
 -10  13   1       37.27       37.71     16.56 o
  -9  13   1      108.50      116.47     16.94 o
  -8  13   1      613.88      578.42     23.22 o
  -7  13   1      614.77      604.59     23.29 o
  -6  13   1      611.34      600.65     23.52 o
  -5  13   1      447.33      471.82     20.81 o
  -4  13   1      402.55      412.80     19.32 o
  -3  13   1      230.66      253.83     16.37 o
  -2  13   1      148.66      161.76     18.90 o
  -1  13   1      302.39      291.84     12.09 o
   0  13   1      139.64      155.25     10.09 o
   1  13   1      540.87      530.48     14.06 o
   2  13   1      427.42      403.58     13.53 o
   3  13   1        3.32       -5.28     18.55 o
   4  13   1        2.37       12.89     17.37 o
   5  13   1       64.91       62.92     14.04 o
   6  13   1      624.33      667.55     23.37 o
   7  13   1      630.17      662.84     23.83 o
   8  13   1      346.80      317.13     19.93 o
   9  13   1      250.09      271.35     19.01 o
  10  13   1        8.30      -23.41     23.41 o
  11  13   1        1.69      -19.93     22.84 o
  12  13   1       37.77       16.03     27.20 o
  13  13   1        2.65       -6.46     24.71 o
  14  13   1      118.17      114.14     20.92 o
  15  13   1      129.11      105.07     22.49 o
  16  13   1      120.60      143.25     22.99 o
  17  13   1       48.23       -9.29     32.02 o
 -16  14   1        4.24       24.67     29.15 o
 -15  14   1       10.79      -20.54     28.88 o
 -14  14   1        5.26      -30.06     30.06 o
 -13  14   1        3.96       21.73     25.93 o
 -12  14   1       26.84       42.30     18.59 o
 -11  14   1       14.65       13.69     25.28 o
 -10  14   1        1.57       19.09     22.76 o
  -9  14   1        1.29        9.07     20.81 o
  -8  14   1       28.02       28.42     15.34 o
  -7  14   1       30.00        3.21     22.45 o
  -6  14   1        7.74      -16.64     22.11 o
  -5  14   1       20.74        5.09     22.03 o
  -4  14   1       25.86      -10.02     22.15 o
  -3  14   1        7.29       16.33     18.67 o
  -2  14   1       37.27       42.60      9.99 o
  -1  14   1       93.49      119.12     10.90 o
   0  14   1        9.48        9.15     13.40 o
   1  14   1        0.88       -2.99     13.13 o
   2  14   1       61.88       86.41     30.87 o
   3  14   1      200.79      216.31     16.94 o
   4  14   1      112.79       83.58     16.72 o
   5  14   1       25.00       34.31     14.96 o
   7  14   1       51.02       57.61     16.07 o
   8  14   1       38.33       50.61     16.37 o
   9  14   1        0.75      -22.38     22.38 o
  10  14   1        2.52        4.82     24.02 o
  11  14   1       24.59       14.42     17.79 o
  12  14   1       11.27       21.69     19.01 o
  13  14   1       31.14       63.07     19.16 o
  14  14   1        2.08       -9.91     27.27 o
  15  14   1        4.81       41.43     20.39 o
  16  14   1        0.45       15.57     29.19 o
 -15  15   1        0.29       -4.67     29.53 o
 -14  15   1       11.71       47.58     19.16 o
 -13  15   1      141.60      108.44     23.37 o
 -12  15   1      199.49      134.07     23.79 o
 -11  15   1      308.24      322.41     24.17 o
 -10  15   1      196.35      210.03     20.66 o
  -9  15   1      115.08      108.36     18.05 o
  -8  15   1       56.94       47.20     17.10 o
  -7  15   1        9.81       34.73     15.72 o
  -6  15   1       53.13       23.72     23.87 o
  -5  15   1       32.05       11.63     15.68 o
  -4  15   1       45.13       39.93     15.45 o
  -3  15   1      194.22      168.88     17.82 o
  -2  15   1       90.10      108.21     26.76 o
  -1  15   1      240.54      256.87     20.48 o
   0  15   1      165.41      162.32     13.45 o
   1  15   1      417.31      414.50     15.28 o
   2  15   1      359.15      354.80     14.66 o
   3  15   1      167.04      179.85     17.33 o
   4  15   1       44.65       21.96     16.87 o
   5  15   1        9.68      -10.02     22.26 o
   6  15   1        6.10        4.55     22.19 o
   7  15   1       60.09       49.50     17.25 o
   8  15   1       57.85       46.89     17.86 o
   9  15   1      100.87      104.81     18.05 o
  10  15   1      258.99      222.58     24.25 o
  11  15   1      402.49      329.60     25.05 o
  12  15   1      137.89      116.24     22.22 o
  13  15   1       72.91       99.87     21.99 o
  14  15   1       54.77       71.99     21.50 o
  15  15   1        8.05       -1.57     31.56 o
 -14  16   1        3.32        7.88     30.14 o
 -13  16   1        8.25       36.15     19.74 o
 -12  16   1        3.08       22.22     27.04 o
 -11  16   1       16.88       12.81     29.11 o
 -10  16   1       14.52       26.16     27.46 o
  -9  16   1        3.31      -22.26     28.00 o
  -8  16   1       82.24       50.22     19.51 o
  -7  16   1       44.05       58.83     17.71 o
  -6  16   1       26.27       17.71     16.52 o
  -5  16   1        4.08      -24.56     24.56 o
  -4  16   1       55.67       96.89     16.98 o
  -3  16   1      130.10      122.78     18.97 o
  -2  16   1       69.07       78.54     12.55 o
  -1  16   1       62.53       88.38     12.31 o
   0  16   1       64.42       56.54     19.47 o
   1  16   1        2.75        3.99     16.32 o
   2  16   1      146.85      121.82     13.45 o
   3  16   1      148.86      142.52     19.35 o
   4  16   1      178.42      166.35     19.74 o
   5  16   1        2.73        0.00     24.75 o
   6  16   1       18.65       22.11     25.70 o
   7  16   1       28.34       30.83     18.13 o
   8  16   1       36.55       49.88     18.32 o
   9  16   1       24.03       17.14     19.20 o
  10  16   1        0.02      -11.09     26.24 o
  11  16   1       45.21        2.87     29.68 o
  12  16   1       28.81        0.00     33.32 o
  13  16   1        2.85       16.26     20.31 o
  14  16   1       22.30       15.91     31.56 o
 -12  17   1        0.11      -14.23     31.06 o
 -11  17   1        3.99      -29.07     29.07 o
 -10  17   1      118.93      149.79     22.03 o
  -9  17   1      327.33      356.42     25.90 o
  -8  17   1      405.17      390.77     26.13 o
  -7  17   1      202.18      208.62     21.76 o
  -6  17   1      154.70      146.65     21.65 o
  -5  17   1       45.04       52.14     18.13 o
  -4  17   1      104.08       99.41     20.04 o
  -3  17   1      248.84      260.22     22.45 o
  -2  17   1      301.28      298.77     22.01 o
  -1  17   1      158.08      167.05     24.75 o
   0  17   1      181.40      225.85     30.89 o
   1  17   1      123.31      113.17     23.66 o
   2  17   1       72.96       80.36     12.76 o
   3  17   1       13.15       44.71     16.83 o
   4  17   1       29.00       33.47     17.94 o
   5  17   1       96.44      101.33     19.55 o
   6  17   1      204.54      197.68     23.18 o
   7  17   1      203.33      229.27     22.30 o
   8  17   1       75.48       85.30     19.85 o
   9  17   1       64.88       40.32     19.39 o
  10  17   1       70.77       89.09     22.11 o
  11  17   1        9.82      -16.87     30.52 o
  12  17   1        1.63      -23.87     31.02 o
 -10  18   1       13.71       45.79     20.81 o
  -9  18   1        4.49      -30.79     30.79 o
  -8  18   1        5.37       -4.40     28.23 o
  -7  18   1       49.05       40.70     20.85 o
  -6  18   1       31.51       28.50     19.97 o
  -5  18   1        0.05        7.04     27.12 o
  -4  18   1       11.11       -2.79     27.73 o
  -3  18   1       32.66       59.21     18.74 o
  -2  18   1       87.80       86.06     13.90 o
  -1  18   1       44.92       34.81     16.01 o
   0  18   1        0.18       -9.04     20.29 o
   1  18   1       17.69       19.43     15.13 o
   2  18   1       98.93       92.14     14.12 o
   3  18   1      142.35      134.34     21.19 o
   4  18   1       91.43      120.34     20.58 o
   5  18   1       20.65       -2.83     29.07 o
   6  18   1        7.71        2.87     28.53 o
   7  18   1       70.29       38.67     20.92 o
   8  18   1       19.70       60.59     18.51 o
   9  18   1        0.01       12.13     29.30 o
  10  18   1        9.49        0.80     22.34 o
  -8  19   1        0.92       -1.57     29.61 o
  -7  19   1       16.51        0.00     30.60 o
  -6  19   1      128.17      114.22     22.53 o
  -5  19   1      179.64      201.66     23.22 o
  -4  19   1      133.53       92.03     23.45 o
  -3  19   1      106.18      103.58     22.15 o
  -2  19   1       25.97       16.82     20.40 o
  -1  19   1        1.81       24.04     15.05 o
   0  19   1       19.35        9.87     19.53 o
   1  19   1       59.87       47.94     17.94 o
   2  19   1       60.35       57.75     14.44 o
   3  19   1       45.92       16.18     21.00 o
   4  19   1       57.09       43.49     21.00 o
   5  19   1       53.07       49.42     21.73 o
   6  19   1       33.57       61.54     20.58 o
   7  19   1       26.73       49.38     20.35 o
   8  19   1        0.15      -30.72     30.72 o
  -3  20   1       40.83       48.27     21.34 o
  -2  20   1       29.48       22.28     18.14 o
  -1  20   1       14.14       46.29     14.20 o
   0  20   1        5.77        0.95     20.88 o
   1  20   1        6.19       16.00     16.45 o
   2  20   1       30.61        2.38     21.79 o
   3  20   1       63.22       74.47     22.26 o
 -23   0   2        0.44       -7.92     31.06 o
 -22   0   2        3.93       10.33     28.53 o
 -21   0   2       62.92       38.67     20.81 o
 -20   0   2       73.63       48.23     20.66 o
 -19   0   2      233.94      215.85     23.41 o
 -18   0   2      137.66      135.87     20.23 o
 -17   0   2      261.74      222.69     20.50 o
 -16   0   2       30.80       36.64     14.38 o
 -15   0   2       68.77       47.93     13.62 o
 -14   0   2      105.48      129.63     14.61 o
 -13   0   2      550.62      543.96     19.32 o
 -12   0   2     4328.70     4242.20     42.38 o
 -11   0   2     2645.44     2636.25     32.63 o
 -10   0   2     3634.43     3725.43     35.57 o
  -9   0   2     7255.01     7231.35     65.22 o
  -8   0   2     8724.66     9140.46     68.05 o
  -7   0   2     4034.87     4515.27     45.10 o
  -6   0   2      899.17     1044.01     15.38 o
  -5   0   2     4873.08     4908.33     40.62 o
  -4   0   2     4865.51     4942.56     37.83 o
  -1   0   2    12799.93    13040.99    250.75 o
   0   0   2    20423.35    21115.43    139.19 o
   1   0   2    44033.23    45009.70    268.50 o
   2   0   2     7586.02     8038.15     28.98 o
   3   0   2     5572.25     6535.65     40.77 o
   4   0   2      818.70      805.32     11.82 o
   5   0   2     5980.80     6338.85     47.43 o
   6   0   2     3822.79     3894.88     35.80 o
   7   0   2     2583.12     2740.87     26.51 o
   8   0   2     6619.87     6942.25     62.16 o
   9   0   2     2952.09     2832.33     31.17 o
  10   0   2     5771.48     5865.73     57.26 o
  11   0   2     2854.80     2759.31     35.31 o
  12   0   2      634.77      578.77     19.70 o
  13   0   2        4.67        2.30     15.84 o
  14   0   2        0.49      -15.11     17.33 o
  15   0   2        6.43       17.44     19.24 o
  16   0   2       19.29       18.93     21.57 o
  17   0   2       15.25       11.67     14.92 o
  18   0   2        2.09       27.43     16.33 o
  19   0   2        6.85      -24.37     27.46 o
  20   0   2      108.40       86.22     20.81 o
  21   0   2       21.66       -8.53     31.10 o
  22   0   2        0.44        0.00     29.49 o
 -23   1   2       45.91       44.39     16.00 o
 -22   1   2       15.48        9.62     16.55 o
 -21   1   2        6.61       -9.01     18.76 o
 -20   1   2      198.37      206.99     15.59 o
 -19   1   2      490.05      432.13     18.75 o
 -18   1   2      384.63      439.80     17.36 o
 -17   1   2      121.18      144.23     12.64 o
 -16   1   2       90.82       69.45     11.32 o
 -15   1   2      422.27      415.62     16.47 o
 -14   1   2      585.27      610.14     32.09 o
 -13   1   2       99.95      123.39     26.62 o
 -12   1   2       81.07       83.01      8.62 o
 -11   1   2      735.21      711.14     13.08 o
 -10   1   2      291.62      311.48      9.44 o
  -9   1   2     2106.36     2195.17     23.77 o
  -8   1   2     2870.89     3025.46     21.79 o
  -7   1   2       29.15       53.23     13.23 o
  -6   1   2        6.94       -0.08      5.80 o
  -5   1   2     2641.87     2643.51     18.68 o
  -4   1   2     3670.02     3621.28     45.92 o
  -3   1   2        5.28        3.35      4.07 o
  -1   1   2      126.50      127.22      2.60 o
   0   1   2      693.67      675.12      5.56 o
   2   1   2     6368.69     6737.13     51.06 o
   3   1   2     1613.05     1691.97     11.75 o
   4   1   2      869.92      845.94     11.72 o
   6   1   2      592.86      637.31      9.19 o
   7   1   2      501.03      511.47      9.01 o
   8   1   2      120.47      145.34      6.75 o
   9   1   2      977.80      922.84     25.09 o
  10   1   2     3264.58     3235.17     42.48 o
  11   1   2     1986.56     1934.13     21.05 o
  12   1   2      230.67      204.61     24.37 o
  13   1   2      322.94      297.81     14.92 o
  14   1   2      413.36      376.07     13.75 o
  15   1   2      591.00      575.80     16.43 o
  16   1   2       95.56       67.19     11.72 o
  17   1   2        6.80      -11.62     16.09 o
  18   1   2       63.62       57.21     38.38 o
  19   1   2      102.41      107.33     13.94 o
  20   1   2      176.74      171.89     17.00 o
  21   1   2       45.57       36.51     17.84 o
  22   1   2        7.94      -13.70     20.29 o
 -23   2   2        1.71       10.34     22.27 o
 -22   2   2       15.82       31.95     19.74 o
 -21   2   2       54.07       36.31     14.37 o
 -20   2   2       39.81       65.95     13.20 o
 -19   2   2       28.60       35.84     15.21 o
 -18   2   2        3.14        0.57     16.94 o
 -17   2   2       35.38       48.03     29.40 o
 -16   2   2      424.98      389.17     30.20 o
 -15   2   2      760.28      792.38     17.50 o
 -14   2   2      856.57      905.48     17.59 o
 -13   2   2      303.78      300.80     11.68 o
 -12   2   2      690.42      686.84     14.01 o
 -11   2   2        6.52       16.54      8.03 o
 -10   2   2      663.14      653.71     11.90 o
  -9   2   2       95.39      118.12     14.40 o
  -8   2   2       60.95       44.17      5.57 o
  -7   2   2      905.69      910.86     18.38 o
  -6   2   2      100.68       85.75      9.91 o
  -5   2   2     4982.64     4659.28     43.09 o
  -4   2   2     8443.92     8871.31     56.36 o
  -3   2   2     6572.67     6441.71     57.74 o
  -1   2   2     8604.22     8218.51     66.10 o
   0   2   2    17932.59    18096.48     56.24 o
   2   2   2    10243.50    11685.46     85.62 o
   3   2   2      753.10      693.96      7.60 o
   4   2   2     1905.60     1834.79     29.89 o
   5   2   2     5794.77     5692.98    152.41 o
   6   2   2     7241.02     7341.34    143.27 o
   7   2   2     3810.96     3908.19     46.03 o
   8   2   2      640.33      636.19     10.71 o
   9   2   2      697.90      764.31     30.94 o
  10   2   2      255.37      250.24      9.31 o
  11   2   2      171.01      155.38      9.02 o
  12   2   2      968.25      935.85     23.81 o
  13   2   2      393.57      367.13     12.63 o
  14   2   2      541.17      487.48     27.54 o
  15   2   2      199.42      228.15     21.36 o
  16   2   2      458.55      449.35     27.31 o
  17   2   2      109.81      109.05     12.49 o
  18   2   2       46.98       23.11     14.90 o
  19   2   2       56.47       53.25     20.88 o
  20   2   2      102.22       82.15     15.56 o
  21   2   2       87.48       85.66     16.29 o
  22   2   2        2.72       14.47     14.60 o
 -23   3   2       31.85       27.35     21.99 o
 -22   3   2       11.96      -21.04     27.96 o
 -21   3   2        5.11        0.00     26.93 o
 -20   3   2       96.94       94.63     20.23 o
 -19   3   2      239.76      213.48     22.64 o
 -18   3   2      270.65      247.79     21.99 o
 -17   3   2       84.37       91.42     17.29 o
 -16   3   2       58.93       77.95     15.45 o
 -15   3   2      315.49      395.93     19.09 o
 -14   3   2      250.94      253.71     16.49 o
 -13   3   2      278.63      287.15     16.03 o
 -12   3   2       36.40       30.10     12.01 o
 -11   3   2        2.27        7.46      9.87 o
 -10   3   2      771.77      805.71     18.44 o
  -9   3   2      795.87      850.88     17.56 o
  -8   3   2     1153.39     1078.05     18.44 o
  -7   3   2      890.15     1067.57     17.17 o
  -6   3   2     1655.54     1768.12     20.46 o
  -4   3   2     1177.00     1208.60     15.19 o
  -3   3   2      166.33      200.20      6.89 o
  -2   3   2       99.31       83.36      5.05 o
  -1   3   2       38.29       37.10      3.34 o
   1   3   2     3968.61     4098.75     55.23 o
   2   3   2      719.63      812.69      8.22 o
   3   3   2      191.36      192.17      7.04 o
   4   3   2      174.97      184.90      7.69 o
   5   3   2      520.19      600.72     12.20 o
   6   3   2       69.87       79.52      7.27 o
   7   3   2       16.58       10.56      6.85 o
   8   3   2       69.74       64.53      8.38 o
   9   3   2     1091.10     1121.08     20.39 o
  10   3   2     2714.88     2795.72     32.63 o
  11   3   2      861.44      837.80     21.23 o
  12   3   2      157.57      169.37     13.12 o
  13   3   2       56.01       36.45     12.89 o
  14   3   2      651.44      637.33     22.61 o
  15   3   2      517.45      469.87     22.41 o
  16   3   2       57.67       66.59     16.49 o
  17   3   2       20.09       -9.87     23.18 o
  18   3   2       55.17       46.82     17.10 o
  19   3   2       92.23      105.80     19.47 o
  20   3   2      125.18      138.62     22.41 o
  21   3   2       45.71       28.92     31.94 o
  22   3   2        0.28      -31.21     31.21 o
 -22   4   2       26.79       42.84     21.50 o
 -21   4   2        6.02       28.57     19.55 o
 -20   4   2       20.72       33.58     19.24 o
 -19   4   2        4.22      -24.56     24.56 o
 -18   4   2       32.20       34.31     17.44 o
 -17   4   2       86.85       77.57     18.09 o
 -16   4   2      426.47      446.11     22.26 o
 -15   4   2       31.48       12.20     19.28 o
 -14   4   2        0.36        9.41     16.87 o
 -13   4   2       53.11       62.58     12.35 o
 -12   4   2      746.53      727.14     21.00 o
 -11   4   2     1850.33     1816.78     28.34 o
 -10   4   2      913.50      915.83     20.46 o
  -9   4   2     1464.06     1399.43     22.49 o
  -8   4   2     3048.89     3147.47     30.75 o
  -7   4   2     3792.30     4078.22     40.74 o
  -6   4   2        0.49       -2.52      9.75 o
  -5   4   2      427.88      424.81     11.09 o
  -2   4   2     3149.09     3186.14     19.97 o
  -1   4   2     8297.98     8257.19     49.80 o
   0   4   2     1022.58      937.91      8.90 o
   1   4   2     3351.56     3161.62     29.76 o
   2   4   2        4.60       -0.56      7.11 o
   3   4   2       19.57       20.43      5.43 o
   4   4   2      755.10      824.60     13.88 o
   6   4   2      133.39      110.66      8.53 o
   7   4   2      861.46      928.22     17.37 o
   8   4   2     1465.92     1527.49     22.95 o
   9   4   2     1199.55     1271.37     22.22 o
  10   4   2      910.92     1010.84     21.73 o
  11   4   2      770.18      785.43     20.58 o
  12   4   2      128.79      157.21     13.88 o
  13   4   2       32.78        4.93     19.78 o
  14   4   2      136.57      153.31     15.19 o
  15   4   2       19.17       21.31     14.80 o
  16   4   2      561.40      538.83     24.67 o
  17   4   2       11.88       52.52     15.57 o
  18   4   2        7.98      -24.37     24.37 o
  19   4   2       39.45       32.70     19.39 o
  20   4   2        1.52       20.31     26.85 o
  21   4   2       11.78       -1.45     29.15 o
  22   4   2        8.39      -26.70     30.83 o
 -22   5   2        5.40      -31.75     31.75 o
 -21   5   2        4.27       24.02     18.97 o
 -20   5   2       36.09       55.92     19.74 o
 -19   5   2      231.27      247.75     23.79 o
 -18   5   2      186.86      170.79     20.54 o
 -17   5   2        6.45       10.02     22.22 o
 -16   5   2        6.10        1.03     21.42 o
 -15   5   2      230.93      226.33     18.97 o
 -14   5   2      423.41      436.55     19.16 o
 -13   5   2      145.08      134.41     14.50 o
 -12   5   2        4.16       16.60     11.09 o
 -11   5   2       15.85       20.12     10.60 o
 -10   5   2      529.26      525.71     16.52 o
  -9   5   2      775.20      838.95     19.01 o
  -8   5   2      180.64      167.35     10.67 o
  -7   5   2       38.72       36.84      7.76 o
  -6   5   2        7.23       16.49      6.85 o
  -5   5   2     2036.62     2061.89     22.91 o
  -4   5   2       94.51       87.29      7.69 o
  -3   5   2      221.30      241.44      8.87 o
  -1   5   2      493.63      554.61      8.00 o
   0   5   2       34.77       26.12      4.38 o
   1   5   2     1995.87     2102.06     24.06 o
   2   5   2      199.14      214.25      6.04 o
   3   5   2        2.38        3.40      8.34 o
   4   5   2      395.67      449.44     11.44 o
   5   5   2       42.31       50.30      7.27 o
   6   5   2      196.21      209.11     10.14 o
   7   5   2      391.75      370.11     12.66 o
   8   5   2        7.53        3.44     12.97 o
   9   5   2      273.37      276.63     13.31 o
  10   5   2     1288.82     1298.41     24.40 o
  11   5   2      928.85      902.71     21.99 o
  12   5   2      101.87       90.92     12.70 o
  13   5   2       57.09       41.81     14.15 o
  14   5   2      716.96      705.57     24.17 o
  15   5   2       98.98       71.15     16.83 o
  16   5   2      345.70      314.80     21.99 o
  17   5   2        7.37      -24.06     24.21 o
  18   5   2       39.03       26.32     17.82 o
  19   5   2      125.30      103.43     21.15 o
  20   5   2       82.85       82.66     21.69 o
  21   5   2       68.48       32.86     33.05 o
  22   5   2        0.37       -1.61     28.42 o
 -22   6   2        8.10       15.11     21.34 o
 -21   6   2       26.19       42.42     20.43 o
 -20   6   2      111.97      115.94     22.15 o
 -19   6   2       27.57       29.41     19.43 o
 -18   6   2        4.18        1.22     24.02 o
 -17   6   2        4.74      -20.62     24.33 o
 -16   6   2      206.19      226.29     19.66 o
 -15   6   2      234.26      204.68     18.59 o
 -14   6   2      667.14      667.51     23.79 o
 -13   6   2      611.82      657.22     22.03 o
 -12   6   2     1220.87     1224.82     26.74 o
 -11   6   2      141.16      157.78     13.46 o
 -10   6   2       93.11       72.94     11.90 o
  -9   6   2      611.79      576.70     17.06 o
  -7   6   2      644.04      650.26     15.95 o
  -6   6   2     1746.61     1788.74     23.68 o
  -5   6   2     6073.57     6182.22     57.45 o
  -4   6   2    10197.49    10478.85     72.18 o
  -3   6   2     4926.01     4633.54     40.24 o
  -2   6   2      435.24      461.46     29.97 o
  -1   6   2     1982.47     2131.87     15.50 o
   0   6   2     2637.77     2726.25     18.95 o
   1   6   2       44.46       30.00      4.58 o
   2   6   2      363.45      329.47      7.48 o
   3   6   2      674.47      666.09     14.23 o
   4   6   2     2677.78     2703.19     26.74 o
   5   6   2     1049.98     1005.91     17.98 o
   6   6   2     3505.45     3532.73     36.53 o
   7   6   2     1315.56     1309.08     22.07 o
   8   6   2      605.12      656.34     17.40 o
   9   6   2        0.58       -5.93     13.77 o
  10   6   2       97.97       83.08     12.70 o
  11   6   2      116.80      121.25     13.58 o
  12   6   2      253.24      276.13     16.79 o
  13   6   2      193.38      186.28     16.10 o
  14   6   2      174.68      158.59     17.29 o
  15   6   2      218.58      208.58     19.28 o
  16   6   2      490.77      512.13     25.25 o
  17   6   2       52.26       40.66     18.28 o
  18   6   2       25.52       42.73     18.51 o
  19   6   2       20.53      -28.96     28.96 o
  20   6   2       42.47       15.07     22.11 o
  21   6   2       36.42        1.53     33.47 o
 -21   7   2        2.29       -1.53     29.64 o
 -20   7   2       88.83       73.94     22.30 o
 -19   7   2       85.16       75.35     21.53 o
 -18   7   2      176.99      164.13     21.27 o
 -17   7   2       21.84       26.66     16.14 o
 -16   7   2       49.50       88.89     17.02 o
 -15   7   2      542.68      602.25     23.83 o
 -14   7   2      354.36      333.16     19.51 o
 -13   7   2      380.08      375.54     18.82 o
 -12   7   2       34.84        0.84     19.62 o
 -11   7   2       97.20       73.29     13.46 o
 -10   7   2      276.55      264.12     15.49 o
  -9   7   2      609.06      636.26     19.01 o
  -8   7   2      816.29      768.79     19.28 o
  -7   7   2        2.80      -11.97     13.08 o
  -6   7   2      674.00      685.71     16.75 o
  -5   7   2      308.28      342.30     12.47 o
  -4   7   2        3.27       14.23      6.96 o
  -3   7   2       86.34      102.51      8.72 o
  -2   7   2      789.65      825.98     24.06 o
  -1   7   2      191.88      191.85      6.81 o
   0   7   2      392.60      365.73      8.11 o
   1   7   2      121.58      119.86      6.22 o
   2   7   2        1.64        4.72      7.32 o
   3   7   2      316.04      335.61     11.36 o
   4   7   2      436.48      451.74     13.35 o
   5   7   2       79.49       92.37      9.52 o
   6   7   2      567.42      595.52     16.26 o
   7   7   2        8.62       12.93      8.84 o
   8   7   2       76.80       96.28     11.44 o
   9   7   2      569.19      584.92     18.90 o
  10   7   2      541.23      511.64     18.74 o
  11   7   2      565.39      563.96     20.39 o
  12   7   2       77.43       68.39     14.99 o
  13   7   2       81.91       72.14     15.57 o
  14   7   2      283.34      299.12     19.05 o
  15   7   2      623.87      586.07     25.47 o
  16   7   2      240.54      256.16     20.85 o
  17   7   2        0.09        3.67     23.94 o
  18   7   2        2.48      -26.39     26.39 o
  19   7   2      184.24      178.13     22.87 o
  20   7   2       89.38      103.05     22.11 o
  21   7   2       46.93       31.29     31.67 o
 -21   8   2       29.91       47.09     21.42 o
 -20   8   2       75.46       48.85     22.49 o
 -19   8   2       68.83       59.79     21.00 o
 -18   8   2       57.20       45.75     19.93 o
 -17   8   2      204.66      205.60     21.19 o
 -16   8   2      129.52      130.40     19.78 o
 -15   8   2        1.74      -21.61     21.76 o
 -14   8   2      134.95      155.03     17.37 o
 -13   8   2      174.45      177.18     16.79 o
 -12   8   2       99.31       64.91     15.53 o
 -11   8   2      977.27      965.82     24.63 o
 -10   8   2     1551.99     1560.08     29.07 o
  -9   8   2     3942.00     3922.69     42.23 o
  -8   8   2     3378.54     3257.02     37.41 o
  -7   8   2     2184.24     2191.25     29.68 o
  -6   8   2      468.41      439.50     15.68 o
  -5   8   2     4044.15     3943.16     40.39 o
  -4   8   2     4741.31     4696.27     47.62 o
  -3   8   2      401.79      386.83     13.04 o
  -1   8   2     4512.90     4450.60     56.23 o
   0   8   2     8895.21     8694.25    228.81 o
   1   8   2     4625.55     4557.30     86.35 o
   2   8   2      661.07      598.47     10.90 o
   3   8   2      579.10      557.88     15.26 o
   4   8   2      731.92      743.24     17.67 o
   5   8   2     1250.77     1232.43     21.88 o
   6   8   2      545.23      563.96     16.91 o
   7   8   2      304.12      333.58     14.84 o
   8   8   2      348.89      375.20     15.91 o
   9   8   2     1558.97     1566.47     27.92 o
  10   8   2     1537.68     1529.37     29.34 o
  11   8   2     1594.24     1550.67     31.02 o
  12   8   2     1174.95     1148.16     28.84 o
  13   8   2      113.96      133.49     16.07 o
  14   8   2        2.27      -21.73     21.73 o
  15   8   2        6.94        2.22     22.61 o
  16   8   2        2.66       35.84     17.17 o
  17   8   2        0.40        6.31     18.40 o
  18   8   2       25.76        1.34     27.88 o
  19   8   2       62.29       62.69     21.23 o
  20   8   2      119.27      134.18     25.28 o
  21   8   2       30.46      -34.88     34.88 o
 -20   9   2       37.60       29.07     31.37 o
 -19   9   2      159.01      164.94     23.33 o
 -18   9   2      112.02       94.40     20.23 o
 -17   9   2        8.50       24.37     25.93 o
 -16   9   2       38.13       69.31     18.36 o
 -15   9   2      291.22      301.68     22.61 o
 -14   9   2      459.89      483.37     22.68 o
 -13   9   2      268.75      235.20     19.16 o
 -12   9   2      127.61      106.14     16.03 o
 -11   9   2      126.17      105.99     15.11 o
 -10   9   2      242.17      256.51     15.80 o
  -9   9   2      352.58      329.68     16.98 o
  -8   9   2      239.32      231.45     15.07 o
  -7   9   2        2.76       21.42     10.44 o
  -6   9   2       51.03       60.89     11.13 o
  -5   9   2      426.12      432.08     16.10 o
  -4   9   2      134.44      133.03     11.78 o
  -3   9   2        5.57        7.19     12.09 o
  -2   9   2       14.23       17.31     13.41 o
  -1   9   2       84.18       81.32      6.84 o
   0   9   2      435.62      443.61     18.69 o
   1   9   2        0.97        7.81      8.83 o
   2   9   2       14.80       16.67      6.18 o
   3   9   2      206.67      198.21     11.86 o
   4   9   2     1264.83     1179.11     22.41 o
   5   9   2      240.01      235.66     13.50 o
   6   9   2      442.58      456.17     16.64 o
   7   9   2      149.56      137.85     13.23 o
   8   9   2       19.28       18.63     11.86 o
   9   9   2      164.75      160.96     14.69 o
  10   9   2      391.48      419.11     18.82 o
  11   9   2      565.68      594.98     21.61 o
  12   9   2        0.11       32.32     13.31 o
  13   9   2      100.03      113.53     16.56 o
  14   9   2      336.53      313.16     21.53 o
  15   9   2      271.95      262.86     21.11 o
  16   9   2      190.13      189.49     21.08 o
  17   9   2       25.95       -5.24     27.58 o
  18   9   2       37.99       33.39     20.23 o
  19   9   2       87.12       83.35     22.34 o
  20   9   2      122.39      104.12     24.71 o
 -20  10   2       30.13       17.44     32.67 o
 -19  10   2        9.50       26.93     28.38 o
 -18  10   2        3.48       30.41     19.32 o
 -17  10   2       26.24       50.91     19.05 o
 -16  10   2      214.46      241.02     22.11 o
 -15  10   2      206.26      195.69     21.65 o
 -14  10   2      442.17      436.59     24.90 o
 -13  10   2      466.64      472.16     23.14 o
 -12  10   2      516.08      540.67     22.61 o
 -11  10   2       95.04       53.70     15.53 o
 -10  10   2       47.27       51.14     13.31 o
  -9  10   2       91.99       94.90     14.38 o
  -8  10   2       31.32       33.32     11.63 o
  -7  10   2      750.29      713.75     21.23 o
  -6  10   2     1103.98     1169.66     24.63 o
  -5  10   2     2793.58     2755.86     34.69 o
  -4  10   2     6527.11     6504.36     62.81 o
  -3  10   2     3388.48     3204.62     35.50 o
  -2  10   2      223.35      247.98      9.61 o
  -1  10   2      242.47      222.67     28.80 o
   0  10   2      648.98      626.93     38.27 o
   1  10   2      674.82      605.65     15.26 o
   2  10   2       23.34       11.38     10.60 o
   3  10   2      662.17      647.35     18.44 o
   4  10   2      962.20     1018.07     22.38 o
   5  10   2     3140.91     3057.39     36.87 o
   6  10   2     2533.35     2502.80     34.65 o
   7  10   2     1244.69     1276.57     26.55 o
   8  10   2      227.01      233.37     16.10 o
   9  10   2       35.25       17.56     12.78 o
  10  10   2       78.61       55.04     14.69 o
  11  10   2       15.39      -20.73     20.73 o
  12  10   2      123.78      139.84     17.06 o
  13  10   2       87.66       86.41     17.98 o
  14  10   2       87.63      119.46     17.63 o
  15  10   2      267.78      278.27     23.18 o
  16  10   2      221.33      213.70     22.61 o
  17  10   2       53.03       52.79     19.51 o
  18  10   2        2.76        2.91     27.31 o
  19  10   2       14.40        7.65     29.72 o
 -19  11   2       48.61       65.41     21.99 o
 -18  11   2       36.17       60.51     20.50 o
 -17  11   2       20.99        2.10     19.62 o
 -16  11   2       78.96       79.03     20.96 o
 -15  11   2      148.17      157.86     20.92 o
 -14  11   2      464.53      482.61     24.48 o
 -13  11   2      109.33       99.22     18.02 o
 -12  11   2        5.32       -8.64     22.30 o
 -11  11   2       13.47       36.91     14.31 o
 -10  11   2      174.69      174.96     17.37 o
  -9  11   2      145.93      124.58     15.99 o
  -8  11   2       72.69       68.20     14.42 o
  -7  11   2       31.06      -18.97     18.97 o
  -6  11   2      142.03      161.80     14.76 o
  -5  11   2        8.71       26.55     11.05 o
  -4  11   2        6.72        0.00     16.33 o
  -3  11   2        7.24      -15.76     15.76 o
  -2  11   2        0.09       -9.52     10.66 o
  -1  11   2       20.19       26.00     20.43 o
   0  11   2       56.72       82.18     17.12 o
   1  11   2      109.96       96.02     15.93 o
   2  11   2        7.76       14.76      8.46 o
   3  11   2      363.49      324.98     15.87 o
   4  11   2      198.45      213.74     14.65 o
   5  11   2      715.21      686.33     21.27 o
   6  11   2      103.65      113.11     13.88 o
   7  11   2      182.16      200.20     14.73 o
   8  11   2       28.60       18.63     13.12 o
   9  11   2      321.21      330.90     18.82 o
  10  11   2      231.81      232.03     18.93 o
  11  11   2      119.77      109.36     18.17 o
  12  11   2        3.37       14.38     20.31 o
  13  11   2      109.78      125.31     18.55 o
  14  11   2      242.75      273.18     20.66 o
  15  11   2      274.18      244.00     23.83 o
  16  11   2       74.17       53.63     21.23 o
  17  11   2       11.12        8.61     27.43 o
  18  11   2       18.70       24.90     20.39 o
  19  11   2       33.58       62.88     22.41 o
 -18  12   2        5.66       18.51     29.76 o
 -17  12   2       21.09       37.49     20.88 o
 -16  12   2       94.13       79.60     21.08 o
 -15  12   2        6.14      -23.79     26.89 o
 -14  12   2        3.37       23.10     17.44 o
 -13  12   2       42.66       53.89     17.56 o
 -12  12   2      181.84      190.98     19.74 o
 -11  12   2      274.61      293.92     20.81 o
 -10  12   2      348.43      364.30     20.77 o
  -9  12   2       92.48       73.90     15.45 o
  -8  12   2      406.95      398.57     20.73 o
  -7  12   2      360.60      307.80     18.55 o
  -6  12   2        0.32       15.30     18.17 o
  -5  12   2       96.29       80.78     13.96 o
  -4  12   2       63.44       70.65     13.01 o
  -3  12   2       19.55       12.20     16.60 o
  -2  12   2        0.57        9.45     14.36 o
  -1  12   2      419.27      456.76     13.64 o
   0  12   2      857.63      805.20     15.62 o
   1  12   2     1044.51     1029.10     17.24 o
   2  12   2      636.52      590.22     14.46 o
   3  12   2       46.15       11.48     18.51 o
   4  12   2       23.29       46.40     11.51 o
   5  12   2      299.89      321.11     17.17 o
   6  12   2       51.91       52.94     14.08 o
   7  12   2       29.65       44.37     13.92 o
   8  12   2      406.80      394.09     20.16 o
   9  12   2      680.75      706.83     24.56 o
  10  12   2      565.72      561.94     24.10 o
  11  12   2      238.01      227.51     20.08 o
  12  12   2      179.31      178.90     19.16 o
  13  12   2       15.49       27.20     16.83 o
  14  12   2       13.81       32.51     17.71 o
  15  12   2       66.62       70.15     19.93 o
  16  12   2      154.86      166.85     22.91 o
  17  12   2       53.18       39.78     22.95 o
  18  12   2       30.99       17.33     31.56 o
 -17  13   2        0.56      -29.61     29.61 o
 -16  13   2       32.54       10.29     32.25 o
 -15  13   2      115.76       94.21     22.53 o
 -14  13   2      135.95      135.14     21.88 o
 -13  13   2       91.75       60.51     19.62 o
 -12  13   2       16.47        7.38     23.33 o
 -11  13   2       91.93       83.92     18.55 o
 -10  13   2       49.89       20.73     16.64 o
  -9  13   2       54.67       39.78     16.29 o
  -8  13   2        6.59        1.03     18.59 o
  -7  13   2        0.39       -1.99     20.00 o
  -6  13   2       27.16        4.90     21.88 o
  -5  13   2      102.11      107.22     14.80 o
  -4  13   2       16.53       -8.38     19.32 o
  -3  13   2        4.31        3.56     17.17 o
  -2  13   2        0.49      -13.67     13.67 o
  -1  13   2       48.75       42.99      9.67 o
   0  13   2      141.90      144.48     10.75 o
   1  13   2        4.68      -13.62     13.62 o
   2  13   2        7.08       -3.09     13.16 o
   3  13   2       12.22        6.27     18.17 o
   4  13   2      171.72      143.36     16.03 o
   5  13   2      415.06      381.93     20.04 o
   6  13   2      248.00      273.99     18.59 o
   7  13   2       59.09       77.50     15.19 o
   8  13   2        0.03        8.30     20.23 o
  10  13   2      328.47      359.09     21.80 o
  11  13   2       56.11       81.24     18.09 o
  12  13   2        0.01       -3.75     23.87 o
  13  13   2       48.79       84.61     18.05 o
  14  13   2      107.11       63.11     20.85 o
  15  13   2       84.30       68.32     21.65 o
  16  13   2       28.38       37.49     21.61 o
  17  13   2        9.84       -7.88     33.43 o
 -16  14   2       97.24       86.79     23.68 o
 -15  14   2      179.70      163.71     24.52 o
 -14  14   2      112.08      139.69     22.34 o
 -13  14   2      183.49      228.58     22.45 o
 -12  14   2       90.21       69.58     20.43 o
 -11  14   2       36.92       70.30     17.52 o
 -10  14   2        1.23        0.00     23.22 o
  -9  14   2        0.50        5.70     21.99 o
  -8  14   2      161.81      135.33     18.13 o
  -7  14   2      244.36      222.50     18.86 o
  -6  14   2      312.17      309.18     19.81 o
  -5  14   2      606.59      621.57     23.75 o
  -4  14   2      919.17      900.72     27.31 o
  -3  14   2     1502.65     1422.84     31.33 o
  -2  14   2      201.69      222.62     12.55 o
  -1  14   2       33.44       47.12     10.10 o
   0  14   2      161.62      178.17     11.55 o
   1  14   2      201.89      210.07     11.79 o
   2  14   2       42.66       41.90     10.48 o
   3  14   2       75.79       82.43     15.68 o
   4  14   2      786.62      814.73     26.20 o
   5  14   2     1266.80     1323.96     31.17 o
   6  14   2     1138.36     1060.45     30.87 o
   7  14   2      384.69      408.25     22.30 o
   8  14   2        1.94       15.11     14.99 o
   9  14   2       33.98      -20.88     23.94 o
  10  14   2       44.27       59.29     17.71 o
  11  14   2       15.37       15.30     25.40 o
  12  14   2      145.31      154.88     21.19 o
  13  14   2       96.83      114.22     21.73 o
  14  14   2       87.82       84.76     22.45 o
  15  14   2       61.73       30.06     21.50 o
  16  14   2       48.66       71.03     22.95 o
 -15  15   2      154.84      155.95     24.94 o
 -14  15   2      182.39      161.61     25.40 o
 -13  15   2       58.09       60.40     21.88 o
 -12  15   2        0.38       37.79     18.32 o
 -11  15   2        5.73      -17.44     28.08 o
 -10  15   2       64.79       57.03     20.31 o
  -9  15   2      147.71      173.92     19.35 o
  -8  15   2       25.36      -23.91     23.91 o
  -7  15   2        0.17        4.67     22.87 o
  -6  15   2       22.36        5.70     22.87 o
  -5  15   2       35.41       38.75     16.07 o
  -4  15   2       21.21       19.93     15.19 o
  -3  15   2        0.18       -3.17     20.58 o
  -2  15   2        9.01       19.16     10.33 o
  -1  15   2        1.20       -0.23     14.76 o
   0  15   2       15.66       12.86     12.28 o
   1  15   2        0.13       -3.15     14.62 o
   2  15   2       49.45       74.90     11.25 o
   3  15   2       30.33       37.94     15.41 o
   4  15   2       35.33       16.72     22.61 o
   5  15   2       61.45       89.47     16.37 o
   6  15   2      159.25      151.09     20.27 o
   7  15   2       75.37       75.77     17.67 o
   8  15   2        7.65       18.09     22.99 o
   9  15   2      102.10      102.17     18.59 o
  10  15   2       85.86       58.52     19.97 o
  11  15   2       40.23       60.67     20.43 o
  12  15   2       15.78        9.95     20.43 o
  13  15   2       53.72       79.14     21.65 o
  14  15   2       42.42       19.78     30.56 o
  15  15   2       86.09       93.60     22.80 o
 -14  16   2       41.05       12.70     33.93 o
 -13  16   2        2.41       12.39     27.92 o
 -11  16   2      308.21      277.74     26.35 o
 -10  16   2      437.70      432.61     27.58 o
  -9  16   2      421.29      442.44     26.89 o
  -8  16   2      409.02      430.62     25.13 o
  -7  16   2       94.20       98.00     18.17 o
  -6  16   2        3.33      -19.78     25.55 o
  -5  16   2      143.21      120.49     19.39 o
  -4  16   2      230.26      265.88     20.62 o
  -3  16   2       50.77       61.28     16.91 o
  -2  16   2        3.58       -0.81     15.38 o
  -1  16   2      289.53      281.60     20.90 o
   0  16   2     1083.58     1103.12     25.40 o
   1  16   2     1339.69     1324.51     24.12 o
   2  16   2      799.28      776.79     20.02 o
   3  16   2       77.51       48.23     17.86 o
   4  16   2       89.72      113.79     19.05 o
   5  16   2      308.04      346.51     22.15 o
   6  16   2      241.25      193.89     21.38 o
   7  16   2        0.47       21.73     25.02 o
   8  16   2      198.42      199.93     21.99 o
   9  16   2      465.10      505.48     28.19 o
  10  16   2      500.91      476.45     28.46 o
  11  16   2      338.85      369.08     27.35 o
  12  16   2      157.72      155.18     24.06 o
  13  16   2       11.97       26.70     30.26 o
 -12  17   2       11.10       30.18     32.59 o
 -11  17   2       26.76       16.87     31.82 o
 -10  17   2       65.22       75.09     21.61 o
  -9  17   2       40.05       53.13     20.92 o
  -8  17   2       57.34       26.24     29.30 o
  -7  17   2       14.87       51.10     18.40 o
  -6  17   2        2.39      -21.34     26.62 o
  -5  17   2       35.89      -10.52     28.80 o
  -4  17   2       56.48       78.45     19.39 o
  -3  17   2       31.68       47.70     16.87 o
  -2  17   2        0.36       -3.71     14.41 o
  -1  17   2        0.03        9.12     17.54 o
   0  17   2        0.86        5.25     14.14 o
   1  17   2        0.18        0.57     17.88 o
   2  17   2       15.47       19.26     14.19 o
   3  17   2        0.15        2.56     17.25 o
   4  17   2       43.04       50.22     18.90 o
   5  17   2      101.80      118.00     19.74 o
   6  17   2       51.40       54.47     19.39 o
   7  17   2       13.22       -1.38     26.28 o
   8  17   2        3.29       14.65     18.90 o
   9  17   2       41.16       40.12     19.97 o
  10  17   2      113.06      136.21     22.87 o
  11  17   2       58.70       32.63     33.28 o
  12  17   2        0.29       17.71     28.96 o
 -10  18   2       39.30       79.48     21.19 o
  -9  18   2       26.83       16.72     30.41 o
  -8  18   2        7.01       16.29     28.08 o
  -7  18   2      106.64      130.47     22.26 o
  -6  18   2      277.78      235.78     24.44 o
  -5  18   2      517.96      572.57     28.61 o
  -4  18   2      487.27      540.21     26.85 o
  -3  18   2      338.13      305.96     24.75 o
  -2  18   2       70.21       71.58     14.32 o
  -1  18   2       44.88       48.03     22.76 o
   0  18   2      117.97      119.88     14.94 o
   1  18   2       91.45       59.70     40.14 o
   2  18   2        5.50      -19.34     19.34 o
   3  18   2       47.12       67.66     19.47 o
   4  18   2      288.90      291.58     25.59 o
   5  18   2      507.41      510.45     29.72 o
   6  18   2      300.60      305.66     25.44 o
   7  18   2      183.66      202.54     22.61 o
   8  18   2       31.06       28.42     30.72 o
   9  18   2        8.30      -11.51     21.73 o
  10  18   2        0.28        3.21     29.80 o
  -7  19   2       14.29      -18.90     32.47 o
  -6  19   2        0.87       -6.20     28.42 o
  -5  19   2        1.55       30.60     20.58 o
  -4  19   2        7.60       15.87     20.39 o
  -3  19   2       15.81       40.05     21.11 o
  -2  19   2        9.24       30.45     15.77 o
  -1  19   2        2.94       17.14     30.45 o
   0  19   2        1.74       16.29     15.87 o
   1  19   2        1.01       14.08     19.08 o
   2  19   2        0.25        6.78     44.20 o
   3  19   2        4.99       -7.46     30.33 o
   4  19   2       12.45       10.63     28.11 o
   5  19   2       14.67       19.24     21.34 o
   6  19   2       19.11       28.00     28.76 o
   7  19   2        1.92      -22.19     29.99 o
  -2  20   2      136.26      142.31     17.20 o
  -1  20   2      180.21      186.91     24.58 o
   0  20   2      185.15      161.47     18.54 o
   1  20   2      153.10      138.68     17.43 o
   2  20   2       48.51       32.13     17.92 o
 -23   1   3        0.76       12.45     22.34 o
 -22   1   3       10.25        5.30     18.69 o
 -21   1   3       43.80       38.31     25.21 o
 -20   1   3       48.15       52.94     20.94 o
 -19   1   3       77.24       83.30     13.68 o
 -18   1   3      111.21      116.99     28.55 o
 -17   1   3      123.85      110.83     15.24 o
 -16   1   3       60.32       52.61     11.01 o
 -15   1   3      240.83      249.40     17.08 o
 -14   1   3      153.55      156.65     18.57 o
 -13   1   3        9.66        8.13     11.24 o
 -12   1   3       43.92       57.35     10.75 o
 -11   1   3      654.16      618.95     18.30 o
 -10   1   3      156.13      156.49      8.31 o
  -9   1   3     2210.18     2244.12     24.77 o
  -8   1   3      244.45      248.81     13.64 o
  -7   1   3      565.73      594.05      9.63 o
  -6   1   3     3081.79     3111.09     58.08 o
  -5   1   3      517.92      603.62     24.19 o
  -4   1   3     2123.86     2205.84     23.70 o
  -3   1   3     4578.88     4950.95     57.03 o
  -2   1   3     3120.39     3104.25     28.44 o
  -1   1   3     5320.55     5466.03     32.57 o
   0   1   3     1260.98     1414.97     11.73 o
   1   1   3     2550.82     2826.40     14.01 o
   2   1   3     8010.57     8216.81     55.81 o
   3   1   3     4133.34     4045.33     25.78 o
   5   1   3       35.12       45.20      4.51 o
   6   1   3     1887.92     1906.48     15.55 o
   7   1   3      895.74      896.07     12.04 o
   8   1   3     1703.91     1751.50     16.78 o
   9   1   3      563.49      561.88     15.84 o
  10   1   3      468.45      432.53     11.63 o
  11   1   3     1150.18     1107.03     27.08 o
  12   1   3      595.95      558.39     13.75 o
  13   1   3      146.06      156.06     11.25 o
  14   1   3      209.07      199.29     11.97 o
  15   1   3       98.23       86.07     11.17 o
  16   1   3        0.22        4.69     13.45 o
  17   1   3       84.72       86.76     12.45 o
  18   1   3       33.31       41.22     12.19 o
  19   1   3       16.76        0.02     17.93 o
  20   1   3       24.76       23.43     16.65 o
  21   1   3       66.29       48.72     20.06 o
  22   1   3       32.45       42.87     18.33 o
 -23   2   3        0.28      -28.73     34.60 o
 -22   2   3        2.48      -10.84     18.80 o
 -21   2   3        0.30       -1.19     19.17 o
 -20   2   3        4.59      -17.56     18.43 o
 -19   2   3        4.09       -2.50     17.77 o
 -18   2   3        8.96       26.43     14.82 o
 -17   2   3        9.80       -6.41     16.58 o
 -16   2   3        0.40       11.46      9.70 o
 -15   2   3       17.70       21.01      9.71 o
 -14   2   3       26.62       17.38     10.91 o
 -13   2   3        0.03      -12.03     12.03 o
 -12   2   3      138.99      127.05      9.11 o
 -11   2   3      235.14      228.37      9.51 o
 -10   2   3      347.31      348.83     10.23 o
  -9   2   3      146.42      149.45      7.76 o
  -8   2   3        8.98       18.53      5.28 o
  -6   2   3       62.56       60.31      8.28 o
  -5   2   3      208.70      195.48      7.06 o
  -3   2   3        8.82       14.52      4.05 o
  -2   2   3       43.95       40.19      2.67 o
  -1   2   3      103.11      106.76      2.88 o
   0   2   3        2.04        7.49      2.77 o
   1   2   3     1057.86     1098.69      6.71 o
   2   2   3       95.86       91.80      3.18 o
   3   2   3     1155.24     1162.07     16.77 o
   4   2   3      790.22      815.73      9.67 o
   5   2   3       17.30       20.18     10.50 o
   6   2   3       81.76       86.55      5.44 o
   7   2   3       39.96       41.00      5.66 o
   8   2   3      174.51      186.61      7.80 o
   9   2   3      222.11      235.57      8.82 o
  10   2   3       31.53       18.09      9.10 o
  11   2   3       97.90       84.37      8.47 o
  12   2   3       16.41       34.73      7.90 o
  13   2   3        2.62       16.85      9.46 o
  14   2   3       22.43       29.75     11.55 o
  15   2   3        4.67       18.84     13.87 o
  16   2   3        5.53        2.30     22.68 o
  17   2   3        4.98       10.46     15.72 o
  18   2   3        0.50        8.13     13.34 o
  19   2   3        0.30       10.16     17.49 o
  20   2   3        9.69       20.31     19.04 o
  21   2   3        0.69        6.46     20.60 o
  22   2   3        5.45        3.38     21.61 o
 -22   3   3       14.79       30.52     20.69 o
 -21   3   3       24.99       27.08     20.00 o
 -20   3   3       24.76        7.88     26.51 o
 -19   3   3       61.19       53.36     19.16 o
 -18   3   3       50.39       43.30     17.63 o
 -17   3   3       25.28       14.08     22.03 o
 -16   3   3       48.16       38.48     15.03 o
 -15   3   3       79.26       65.14     15.19 o
 -14   3   3      407.09      346.93     19.20 o
 -13   3   3      781.86      746.04     22.19 o
 -12   3   3      352.31      360.13     16.37 o
 -11   3   3     2352.98     2309.86     31.48 o
 -10   3   3      533.45      534.24     16.83 o
  -9   3   3       55.81       68.05      8.91 o
  -8   3   3      878.37      906.69     17.79 o
  -7   3   3       36.33       47.43      7.96 o
  -6   3   3      685.77      730.43     14.80 o
  -5   3   3     6026.78     6396.46     52.52 o
  -4   3   3     3730.31     4301.83     41.62 o
  -3   3   3     4703.13     5269.22     43.38 o
  -2   3   3     9318.06     9457.04     90.46 o
  -1   3   3      374.64      335.05      7.13 o
   0   3   3     3464.09     3941.57     25.23 o
   1   3   3     2256.08     2606.13     18.44 o
   2   3   3     5723.74     6094.38     93.18 o
   3   3   3     4095.64     4329.45     40.28 o
   4   3   3     9840.02    10648.10     66.02 o
   5   3   3     1505.57     1629.43     19.97 o
   6   3   3     1910.43     1987.30     23.26 o
   7   3   3     1708.21     1802.66     23.41 o
   8   3   3      255.34      214.70     11.70 o
   9   3   3      625.76      616.79     17.21 o
  10   3   3      228.91      229.69     14.04 o
  11   3   3      575.80      633.16     18.97 o
  12   3   3       99.88      104.04     12.89 o
  13   3   3       18.72       41.00     11.86 o
  14   3   3      266.58      266.18     17.21 o
  15   3   3       15.55       16.68     19.35 o
  16   3   3      160.62      138.81     19.09 o
  17   3   3       66.69       74.17     17.79 o
  18   3   3       45.55       72.33     16.94 o
  19   3   3       15.53      -20.46     25.70 o
  20   3   3        0.54       36.95     19.24 o
  21   3   3       11.89       25.21     28.08 o
  22   3   3        3.85       29.22     21.11 o
 -22   4   3        0.42      -29.38     30.03 o
 -21   4   3        2.75       23.83     18.17 o
 -20   4   3        3.68       25.36     18.51 o
 -19   4   3        1.45       12.47     24.94 o
 -18   4   3       43.99       52.56     17.40 o
 -17   4   3        4.09       13.23     22.15 o
 -16   4   3       40.28       48.65     16.22 o
 -15   4   3        1.42        5.78     18.67 o
 -14   4   3        3.24        3.52     17.67 o
 -13   4   3        0.07        3.29     16.14 o
 -12   4   3        1.92       -2.30     15.49 o
 -11   4   3        0.24      -15.19     15.19 o
 -10   4   3       17.30        1.30     14.88 o
  -9   4   3      151.08      151.13     10.94 o
  -8   4   3      151.08      165.82     10.82 o
  -7   4   3       85.58       74.17      8.87 o
  -6   4   3       17.45        7.34     10.10 o
  -5   4   3       22.69        6.81      9.29 o
  -4   4   3      341.46      329.68     10.52 o
  -3   4   3       54.91       46.67      6.27 o
  -1   4   3      153.04      148.80      5.19 o
   0   4   3      309.19      364.85      6.79 o
   1   4   3      172.88      158.56      5.42 o
   2   4   3       11.83       10.01      4.44 o
   3   4   3     2590.53     2630.67     25.93 o
   4   4   3      174.10      200.20      9.22 o
   5   4   3     1402.31     1410.94     19.58 o
   6   4   3       45.01       41.85      8.34 o
   7   4   3      121.89      130.28      9.95 o
   8   4   3        0.00       -7.50     12.16 o
   9   4   3      229.02      209.11     12.89 o
  10   4   3      167.09      131.50     12.20 o
  11   4   3      115.79       92.99     12.28 o
  12   4   3       18.27        8.03     16.18 o
  13   4   3        9.86       12.89     17.44 o
  14   4   3       12.49      -13.77     19.93 o
  16   4   3       11.12      -23.60     23.60 o
  17   4   3        5.89      -19.58     23.49 o
  18   4   3        1.07      -20.92     24.71 o
  19   4   3        1.13       18.44     27.08 o
  20   4   3       17.18        2.79     27.69 o
  21   4   3        2.72        9.03     28.76 o
  22   4   3        0.09      -30.45     30.45 o
 -22   5   3       31.15      -32.74     32.74 o
 -21   5   3       21.33       54.47     19.35 o
 -20   5   3       12.52       11.05     26.93 o
 -19   5   3        7.10       27.77     18.13 o
 -18   5   3        4.71        3.63     24.86 o
 -17   5   3       28.96       -9.07     25.51 o
 -16   5   3      221.51      247.71     19.47 o
 -15   5   3      405.24      393.71     20.00 o
 -14   5   3      471.00      435.60     20.04 o
 -13   5   3      134.02      144.82     14.50 o
 -12   5   3       44.38       40.16     12.20 o
 -11   5   3       11.21        8.76     14.65 o
 -10   5   3       32.33       45.79     10.37 o
  -9   5   3        0.58        0.61     13.12 o
  -8   5   3        2.24       -2.33     12.74 o
  -7   5   3      601.14      620.00     15.41 o
  -6   5   3     1142.23     1159.71     19.13 o
  -5   5   3      391.99      352.09     11.63 o
  -3   5   3      469.02      531.49     12.28 o
  -2   5   3      401.70      346.09      7.29 o
  -1   5   3     4295.66     4456.92     66.61 o
   1   5   3      259.49      274.82      6.80 o
   2   5   3     1527.21     1507.47     13.37 o
   3   5   3      918.23     1036.24     16.60 o
   4   5   3      642.40      659.67     14.38 o
   5   5   3       74.36       66.52      8.34 o
   6   5   3     4323.56     4257.80     43.76 o
   7   5   3     5811.13     5987.26     54.09 o
   8   5   3     1578.09     1570.94     24.94 o
   9   5   3      462.93      458.97     16.10 o
  10   5   3      144.29      146.15     12.78 o
  11   5   3      125.01      130.20     13.27 o
  12   5   3       31.50       29.57     12.28 o
  13   5   3      146.37      141.72     15.15 o
  14   5   3      225.03      238.57     18.09 o
  15   5   3      116.85      113.53     16.68 o
  16   5   3      257.53      251.27     21.11 o
  17   5   3      203.79      211.75     20.92 o
  18   5   3       40.75       20.16     25.93 o
  19   5   3       78.65       94.78     20.73 o
  20   5   3        0.89       14.38     27.85 o
  21   5   3       34.86       67.28     22.22 o
 -22   6   3        0.11       12.05     21.57 o
 -21   6   3        1.20      -22.57     29.80 o
 -20   6   3       19.93       19.09     20.00 o
 -19   6   3       15.35        3.98     27.43 o
 -18   6   3        8.47       19.85     24.82 o
 -17   6   3       23.99       36.68     16.87 o
 -16   6   3        9.54       -5.47     23.45 o
 -15   6   3        2.60      -12.16     20.16 o
 -14   6   3       16.66        6.58     18.44 o
 -13   6   3       13.44       12.39     18.32 o
 -12   6   3       96.18       77.00     13.88 o
 -11   6   3       39.50       48.39     12.24 o
 -10   6   3       22.15       25.09     10.56 o
  -9   6   3       97.02       93.68     11.17 o
  -8   6   3      368.80      387.59     14.92 o
  -7   6   3      154.51      145.05     10.94 o
  -6   6   3       25.92       -4.93     11.97 o
  -5   6   3      349.47      351.02     12.43 o
  -4   6   3       57.89       58.79      8.38 o
  -3   6   3      857.26      799.09     15.57 o
  -2   6   3       21.82       17.42      7.44 o
  -1   6   3      257.80      254.14      7.06 o
   0   6   3      260.08      239.09      7.07 o
   1   6   3      327.35      382.10      9.56 o
   2   6   3      540.11      554.25      9.60 o
   3   6   3       18.36       14.11      6.85 o
   4   6   3      352.69      401.25     12.51 o
   5   6   3      321.48      290.93     12.20 o
   6   6   3      104.60      104.65     10.40 o
   7   6   3       37.51       48.31      9.26 o
   8   6   3       73.75       79.37     10.82 o
   9   6   3       20.16       11.86     14.76 o
  10   6   3      178.19      162.53     14.08 o
  11   6   3      141.02      113.18     14.08 o
  12   6   3        9.97        6.50     12.97 o
  13   6   3       17.83       22.64     13.50 o
  14   6   3        1.11       -6.89     19.35 o
  15   6   3        0.13      -20.08     21.65 o
  16   6   3        5.60      -13.73     24.10 o
  17   6   3       37.46       -3.63     26.81 o
  18   6   3       32.04       20.66     26.78 o
  19   6   3        0.19       32.36     18.17 o
  20   6   3        1.75       -8.80     30.33 o
  21   6   3        2.46       23.41     30.49 o
 -21   7   3       29.23        6.16     31.29 o
 -20   7   3       69.32       74.05     21.57 o
 -19   7   3      131.20      142.44     21.99 o
 -18   7   3       91.38       82.58     19.55 o
 -17   7   3       54.80       62.62     17.37 o
 -16   7   3       11.37       39.82     15.80 o
 -15   7   3       15.69       21.61     15.11 o
 -14   7   3       54.23       38.25     15.22 o
 -13   7   3      128.60      171.86     15.19 o
 -12   7   3      208.13      213.97     16.41 o
 -11   7   3      965.77      914.76     24.02 o
 -10   7   3     1159.52     1175.59     25.36 o
  -9   7   3     1331.08     1335.89     25.63 o
  -8   7   3      224.92      218.83     13.23 o
  -7   7   3      234.10      227.55     12.39 o
  -6   7   3      727.02      707.40     17.63 o
  -5   7   3      110.52      134.14     10.25 o
  -4   7   3       72.44       66.71      9.29 o
  -3   7   3      984.11     1016.62     18.47 o
  -2   7   3     1413.40     1503.04     51.47 o
  -1   7   3     1776.69     1772.59     34.67 o
   0   7   3      397.50      376.34     17.84 o
   1   7   3      565.50      575.28     10.07 o
   2   7   3     2361.35     2454.70     27.43 o
   3   7   3     5181.51     5337.54     48.54 o
   4   7   3     1735.52     1731.63     24.10 o
   6   7   3      735.22      764.63     18.47 o
   7   7   3        3.83        1.95     13.31 o
   8   7   3       64.48       52.86     11.44 o
   9   7   3      216.43      232.52     14.88 o
  10   7   3      583.51      562.55     19.78 o
  11   7   3      540.04      516.57     20.50 o
  12   7   3      590.10      623.10     22.15 o
  13   7   3      274.38      277.43     18.74 o
  14   7   3      114.60      118.96     16.64 o
  15   7   3       28.70       43.87     15.45 o
  16   7   3       13.85       14.19     24.44 o
  17   7   3        1.94      -17.52     27.20 o
  18   7   3        4.46        5.32     24.56 o
  19   7   3       12.80       28.31     20.12 o
  20   7   3       15.79       10.56     29.34 o
  21   7   3       35.17       39.97     22.68 o
 -21   8   3        6.52      -12.70     29.76 o
 -20   8   3        3.83       16.45     28.80 o
 -18   8   3        3.33       -9.29     26.55 o
 -17   8   3        0.68       11.25     23.03 o
 -16   8   3        8.26       22.49     24.10 o
 -15   8   3       54.23       65.45     16.75 o
 -14   8   3        0.14       17.98     13.85 o
 -12   8   3       63.27       46.67     14.50 o
 -11   8   3       74.17       66.29     13.54 o
 -10   8   3        6.01      -16.83     16.83 o
  -9   8   3       72.29       75.66     12.55 o
  -8   8   3      203.70      193.55     14.46 o
  -7   8   3       39.90        7.50     16.10 o
  -6   8   3        1.65       -8.53     13.62 o
  -5   8   3       43.81       35.76      9.98 o
  -4   8   3       80.91       84.38     10.40 o
  -3   8   3      116.85      112.23     10.33 o
  -2   8   3      318.90      296.01      9.05 o
  -1   8   3      265.03      241.57     20.44 o
   0   8   3      128.62      121.20      6.95 o
   1   8   3        0.13       -8.54      8.54 o
   2   8   3       26.38       19.94      8.34 o
   3   8   3       52.52       79.03      9.68 o
   4   8   3        7.59        8.61     12.89 o
   5   8   3        1.00       -1.91      9.60 o
   6   8   3      439.40      403.81     15.72 o
   7   8   3       48.06       46.17     11.36 o
   8   8   3      195.41      216.27     14.54 o
   9   8   3      133.98      139.08     14.46 o
  10   8   3       19.22        2.52     17.71 o
  11   8   3       53.30       35.31     14.23 o
  12   8   3        8.58       16.33     19.20 o
  13   8   3        0.64      -20.69     20.69 o
  14   8   3        0.02      -13.88     22.91 o
  15   8   3        0.25        9.14     23.14 o
  16   8   3       29.51       -0.61     18.63 o
  17   8   3       26.05       64.87     18.51 o
  18   8   3        2.79       -6.89     27.39 o
  19   8   3       16.15       23.37     28.31 o
  20   8   3        1.39        3.10     30.49 o
 -20   9   3       21.43       44.06     20.54 o
 -19   9   3       69.18       14.57     33.43 o
 -18   9   3       94.08      101.13     20.73 o
 -17   9   3       87.73      102.13     19.47 o
 -16   9   3      157.42      156.29     20.16 o
 -15   9   3       63.58       71.99     18.05 o
 -14   9   3       33.17       48.54     15.95 o
 -13   9   3        2.42      -14.54     20.73 o
 -12   9   3        0.46      -16.64     19.35 o
 -11   9   3       84.58       70.46     14.96 o
 -10   9   3      154.83      150.06     14.76 o
  -9   9   3      466.19      467.04     19.32 o
  -8   9   3       84.40       71.80     12.09 o
  -7   9   3      210.30      229.62     14.65 o
  -6   9   3      812.05      838.56     21.31 o
  -5   9   3      197.23      180.12     13.20 o
  -4   9   3       15.39        9.64     10.37 o
  -3   9   3        1.14       24.82      8.87 o
  -2   9   3       11.20        3.29      7.61 o
  -1   9   3       60.63       61.57     10.54 o
   0   9   3      411.88      375.75     10.09 o
   1   9   3      380.57      330.19     10.16 o
   2   9   3     1418.17     1293.64     16.39 o
   3   9   3     1513.26     1314.55     23.52 o
   4   9   3       85.27       91.04     11.28 o
   5   9   3        9.12       -4.90     15.61 o
   6   9   3      728.59      721.75     20.23 o
   7   9   3      463.26      453.19     17.56 o
   8   9   3      666.85      608.95     20.96 o
   9   9   3      479.28      466.65     19.74 o
  10   9   3      874.43      891.77     24.86 o
  11   9   3      347.40      339.09     20.23 o
  12   9   3      178.67      190.56     17.48 o
  13   9   3       42.07       54.81     15.53 o
  14   9   3        0.27        2.22     20.73 o
  15   9   3       26.23       32.86     17.52 o
  16   9   3       63.21       54.43     19.62 o
  17   9   3      144.99      167.19     21.69 o
  19   9   3       34.41      -12.09     33.20 o
  20   9   3       22.37       38.40     22.95 o
 -20  10   3        0.07      -24.02     30.52 o
 -19  10   3        0.31      -29.11     29.11 o
 -18  10   3       17.67       19.32     19.51 o
 -17  10   3        1.67      -28.11     28.11 o
 -16  10   3        0.33       25.67     17.71 o
 -15  10   3       68.78       58.03     18.51 o
 -14  10   3       31.68       24.44     16.52 o
 -13  10   3        6.56        3.29     22.38 o
 -12  10   3        4.61       18.67     20.35 o
 -11  10   3       92.32       52.02     15.80 o
 -10  10   3       38.18       47.35     13.69 o
  -9  10   3        3.16        3.52     18.05 o
  -8  10   3       11.43        3.40     18.67 o
  -7  10   3      388.82      375.27     17.82 o
  -6  10   3       12.54       11.70     15.72 o
  -5  10   3        4.86       14.23     15.49 o
  -4  10   3        4.61        8.76     15.07 o
  -3  10   3       17.15       13.88     15.15 o
  -2  10   3      316.96      323.26     21.63 o
  -1  10   3      424.13      401.70     11.76 o
   0  10   3      494.08      470.63     11.40 o
   1  10   3        0.68        9.32      9.31 o
   2  10   3       98.63       98.92      8.11 o
   3  10   3      191.24      177.48     13.23 o
   4  10   3       11.39        8.19     14.99 o
   5  10   3       19.03       -8.42     17.52 o
   6  10   3      121.28      121.64     13.66 o
   7  10   3      106.22       95.82     13.66 o
   8  10   3       30.73       61.93     13.23 o
   9  10   3        1.50       20.92     12.89 o
  10  10   3        6.14       23.94     12.58 o
  11  10   3       46.72       61.35     15.07 o
  12  10   3        0.67       -7.50     21.15 o
  13  10   3       10.22      -15.87     23.68 o
  14  10   3        5.20       16.45     23.10 o
  15  10   3        7.68       18.78     24.02 o
  16  10   3        0.12       17.94     18.36 o
  17  10   3       12.80       26.70     27.35 o
  18  10   3        9.91        8.15     19.70 o
  19  10   3        6.34       23.49     30.79 o
 -19  11   3        9.67      -14.15     31.44 o
 -18  11   3        0.08       -5.24     20.12 o
 -17  11   3        1.64       12.09     19.28 o
 -16  11   3       38.54       21.53     27.73 o
 -15  11   3       99.33       52.79     20.73 o
 -14  11   3      326.77      327.54     22.68 o
 -13  11   3      382.23      331.02     24.10 o
 -12  11   3      172.21      160.69     17.71 o
 -11  11   3       60.93       60.74     15.68 o
 -10  11   3      112.06      113.41     15.95 o
  -9  11   3       34.87       21.38     14.11 o
  -8  11   3        1.59       -7.34     19.13 o
  -7  11   3      331.37      309.41     17.82 o
  -6  11   3      320.91      338.55     17.25 o
  -5  11   3       75.61       55.73     12.93 o
  -4  11   3       14.74       15.26     16.33 o
  -3  11   3      215.34      193.97     14.42 o
  -2  11   3     1119.04     1115.95     19.89 o
  -1  11   3      870.91      869.43     15.55 o
   0  11   3      162.80      154.59      9.96 o
   1  11   3        0.60       -9.60     11.64 o
   2  11   3       91.60       89.50      8.91 o
   3  11   3      288.06      289.56     15.30 o
   4  11   3      414.22      437.85     18.67 o
   5  11   3      328.63      342.72     17.82 o
   6  11   3      929.50      882.47     24.52 o
   7  11   3      801.85      828.16     23.72 o
   8  11   3      151.60      133.49     16.87 o
   9  11   3       13.41       29.76     13.39 o
  10  11   3       28.27       34.31     14.04 o
  11  11   3        7.38       -4.32     22.19 o
  12  11   3       72.51        7.96     25.74 o
  13  11   3      288.28      278.12     22.30 o
  14  11   3      164.84      164.78     20.88 o
  15  11   3      106.52       90.00     21.11 o
  16  11   3       33.82       -5.58     27.54 o
  17  11   3        6.31       17.60     28.53 o
  18  11   3        0.08        0.00     30.22 o
 -18  12   3        2.97      -15.61     29.68 o
 -17  12   3       12.13      -17.86     31.56 o
 -16  12   3        1.08      -27.77     27.77 o
 -15  12   3        2.67      -26.89     26.89 o
 -13  12   3       19.28       21.57     17.44 o
 -12  12   3       23.74       -1.19     24.90 o
 -11  12   3       47.00       22.38     23.79 o
 -10  12   3       24.87       -7.46     22.45 o
  -9  12   3        2.94      -20.50     20.50 o
  -8  12   3       45.28       46.51     13.43 o
  -7  12   3        0.24        4.74     17.63 o
  -6  12   3       57.85       38.90     14.27 o
  -5  12   3       30.69       29.07     12.47 o
  -4  12   3       12.36        2.64     17.56 o
  -3  12   3       10.45       11.74     16.10 o
  -2  12   3      459.08      432.69     12.97 o
  -1  12   3       37.52       42.89      9.45 o
   0  12   3       82.86       81.04      9.07 o
   1  12   3        0.38        6.95     17.84 o
   2  12   3      245.94      265.53     11.29 o
   3  12   3      303.79      279.07     17.06 o
   4  12   3       79.75      111.69     13.16 o
   5  12   3       22.65        5.47     19.16 o
   6  12   3       59.53       68.93     13.69 o
   7  12   3       58.21       59.86     14.08 o
   9  12   3        4.22       -3.14     20.62 o
  10  12   3        0.03       18.63     20.92 o
  11  12   3       12.79        5.74     24.71 o
  12  12   3        3.06      -10.90     24.86 o
  13  12   3        2.78       -7.61     25.25 o
  14  12   3       22.01       16.98     24.82 o
  15  12   3        1.87      -27.77     27.77 o
  16  12   3        0.66       17.52     27.46 o
  17  12   3        5.70      -18.40     30.98 o
 -17  13   3       82.10      110.81     22.26 o
 -16  13   3       88.42       79.68     22.76 o
 -15  13   3      133.80      130.85     22.11 o
 -14  13   3       25.56       21.61     25.78 o
 -13  13   3       29.35       20.92     27.88 o
 -12  13   3        3.36        6.27     23.91 o
 -11  13   3       91.18       66.33     18.93 o
 -10  13   3      214.87      214.89     19.43 o
  -9  13   3       37.67       41.73     14.99 o
  -8  13   3        0.36        3.14     20.23 o
  -7  13   3       16.99       21.00     14.88 o
  -6  13   3      262.30      262.09     19.16 o
  -5  13   3      515.18      551.84     21.46 o
  -4  13   3      256.70      253.03     18.59 o
  -3  13   3      499.42      464.97     20.27 o
  -2  13   3      255.24      261.00     12.41 o
  -1  13   3      122.14      112.53     10.34 o
   0  13   3        9.15        1.08     14.94 o
   1  13   3        9.99       -1.26     17.06 o
   2  13   3      218.69      193.58     11.52 o
   3  13   3      294.68      275.21     17.29 o
   4  13   3      269.17      282.33     18.17 o
   5  13   3      165.67      195.73     16.56 o
   6  13   3      553.90      585.46     23.29 o
   7  13   3      678.01      647.46     25.28 o
   8  13   3      298.34      290.13     19.51 o
   9  13   3      233.72      187.43     20.16 o
  10  13   3      192.85      236.69     19.20 o
  11  13   3       46.85       44.14     17.90 o
  12  13   3       17.41        1.30     24.44 o
  13  13   3        0.27      -10.75     26.28 o
  14  13   3        1.45        8.34     25.25 o
  15  13   3       22.42       47.32     19.93 o
  16  13   3      111.91      137.97     23.29 o
  17  13   3      106.03      135.79     24.52 o
 -16  14   3        6.63      -25.09     32.21 o
 -15  14   3        1.44        0.77     20.46 o
 -14  14   3        0.26       -8.57     29.72 o
 -13  14   3       19.07      -19.43     29.41 o
 -12  14   3        1.44      -27.39     27.39 o
 -11  14   3       20.01      -19.16     25.32 o
 -10  14   3       23.60       36.15     18.25 o
  -9  14   3        3.44       11.67     21.84 o
  -8  14   3       16.49        1.11     22.30 o
  -7  14   3       65.01       48.12     16.10 o
  -6  14   3       75.82       73.82     16.60 o
  -5  14   3       10.77       17.98     19.70 o
  -4  14   3        7.58       -1.03     21.34 o
  -3  14   3       43.45       48.54     15.22 o
  -2  14   3       83.71      100.75     15.76 o
  -1  14   3      497.65      492.05     28.61 o
   0  14   3       95.96       88.35     11.15 o
   1  14   3      112.34      111.17     11.59 o
   2  14   3      164.62      155.28     11.74 o
   3  14   3      179.12      147.88     17.40 o
   4  14   3      103.49      102.32     16.68 o
   5  14   3        5.86       -9.64     23.41 o
   6  14   3        9.89        0.00     21.96 o
   7  14   3       44.32       18.02     25.40 o
   9  14   3        1.00        7.15     24.02 o
  10  14   3       16.96      -17.56     25.63 o
  11  14   3       19.84        0.00     27.00 o
  12  14   3        1.08      -27.62     27.62 o
  13  14   3        7.47       42.76     18.97 o
  14  14   3        0.51       20.58     29.07 o
  15  14   3        2.45       -1.53     28.57 o
 -15  15   3        2.63       -1.57     31.14 o
 -14  15   3       11.34       34.08     20.20 o
 -13  15   3       68.32       42.80     22.41 o
 -12  15   3      101.26      107.25     22.49 o
 -11  15   3      141.75      182.80     22.03 o
 -10  15   3      141.90      136.40     21.27 o
  -9  15   3       53.76       26.89     18.78 o
  -8  15   3       26.93        3.63     24.63 o
  -7  15   3       55.15       79.45     17.06 o
  -6  15   3       64.60       96.20     17.60 o
  -5  15   3        4.77        0.00     21.42 o
  -4  15   3       49.33       45.90     16.03 o
  -3  15   3        1.80        9.79     21.27 o
  -2  15   3       52.57       70.39     11.24 o
  -1  15   3      111.83      117.54     12.35 o
   0  15   3      167.76      178.06     12.32 o
   1  15   3      185.14      170.09     23.70 o
   2  15   3      645.17      620.27     22.01 o
   3  15   3      549.94      528.20     24.14 o
   4  15   3      175.54      172.85     19.28 o
   5  15   3       16.89       24.40     16.03 o
   6  15   3        2.19       14.19     24.40 o
   7  15   3        4.61       -8.49     24.67 o
   8  15   3        6.36        2.49     24.10 o
   9  15   3       45.18       25.51     26.58 o
  10  15   3      130.99      117.77     21.46 o
  11  15   3      216.65      262.97     24.02 o
  12  15   3      291.41      266.80     25.21 o
  13  15   3      186.93      205.60     24.71 o
  14  15   3       90.21       28.73     24.29 o
 -13  16   3        1.63       -9.41     28.19 o
 -12  16   3       21.05       22.68     20.81 o
 -11  16   3       44.80       83.73     19.70 o
 -10  16   3        5.35       31.02     19.01 o
  -9  16   3        2.41      -12.09     24.71 o
  -8  16   3       24.06       16.98     17.90 o
  -7  16   3       39.53       39.93     19.09 o
  -6  16   3       48.39       69.88     18.21 o
  -5  16   3       69.33       55.88     18.13 o
  -4  16   3       15.65        0.00     23.29 o
  -3  16   3       75.01       89.77     17.86 o
  -2  16   3      186.24      180.32     14.23 o
  -1  16   3      112.51      135.38     13.07 o
   0  16   3        1.01       10.18     20.92 o
   1  16   3        0.26        5.66     15.72 o
   2  16   3      296.26      280.66     15.84 o
   3  16   3      267.04      268.79     20.96 o
   4  16   3      107.14      100.37     18.97 o
   5  16   3       14.88       11.28     26.01 o
   6  16   3       10.37      -15.30     24.02 o
   7  16   3       12.59      -13.08     26.66 o
   8  16   3       12.43       49.15     17.17 o
   9  16   3        7.42      -16.41     28.23 o
  10  16   3        0.46        2.87     27.81 o
  11  16   3        1.81       19.32     27.54 o
  12  16   3       26.22       30.14     21.73 o
  13  16   3        0.02      -32.09     32.09 o
 -12  17   3        7.66       20.92     29.53 o
 -11  17   3        1.24       -1.57     30.41 o
 -10  17   3       70.90       76.16     20.88 o
  -9  17   3      164.29      184.14     22.49 o
  -8  17   3      201.92      188.61     24.21 o
  -7  17   3      241.67      232.10     24.06 o
  -6  17   3      145.45      135.10     21.80 o
  -5  17   3       66.80       47.58     19.13 o
  -4  17   3        2.14       39.63     16.75 o
  -3  17   3        9.33       28.53     17.79 o
  -2  17   3      202.15      219.46     15.46 o
  -1  17   3      234.35      257.48     15.53 o
   0  17   3      217.58      205.37     15.47 o
   1  17   3       93.99       87.65     13.72 o
   2  17   3       88.26       81.27     27.23 o
   3  17   3       33.39       40.43     18.09 o
   4  17   3        3.75      -27.81     27.81 o
   5  17   3       82.07       67.05     21.15 o
   6  17   3      186.41      195.12     23.14 o
   7  17   3      274.36      252.15     24.98 o
   8  17   3      260.84      259.22     24.63 o
   9  17   3       88.57       79.03     21.73 o
  10  17   3       57.52       79.10     22.03 o
  11  17   3       30.07       38.79     21.42 o
 -10  18   3       11.55       19.32     22.15 o
  -9  18   3        1.47      -24.63     30.49 o
  -8  18   3        3.09        4.51     29.80 o
  -7  18   3       31.45       32.74     21.38 o
  -6  18   3       54.39       52.59     21.61 o
  -5  18   3       10.39       -2.91     27.58 o
  -4  18   3        0.79       12.81     25.55 o
  -3  18   3        6.82        2.79     27.50 o
  -2  18   3       47.99       55.20     14.20 o
  -1  18   3      133.05      139.66     26.49 o
   0  18   3       33.68       28.11     15.74 o
   1  18   3       23.54       35.19     16.20 o
   2  18   3       72.55       75.21     14.05 o
   3  18   3       63.18       61.97     20.31 o
   4  18   3       41.43       30.18     30.98 o
   5  18   3        7.29       21.88     27.31 o
   6  18   3        1.11      -29.87     29.87 o
   7  18   3        2.46      -32.74     32.74 o
   8  18   3        2.02       -6.12     29.95 o
   9  18   3        2.54      -31.37     31.37 o
  -7  19   3        7.75      -32.25     32.25 o
  -6  19   3        6.35      -15.68     29.61 o
  -5  19   3      120.54      177.02     22.03 o
  -4  19   3      130.19      102.82     23.56 o
  -3  19   3      105.89      119.11     22.03 o
  -2  19   3      106.78      121.34     16.00 o
  -1  19   3        6.58      -20.76     20.76 o
   0  19   3       12.57       31.84     16.56 o
   1  19   3        0.24        0.19     19.24 o
   2  19   3       84.08      113.71     15.63 o
   3  19   3      207.51      214.51     24.63 o
   4  19   3      166.02      180.01     23.72 o
   5  19   3      147.24      144.89     23.56 o
   6  19   3       46.91        3.17     33.93 o
 -22   0   4        2.76       -9.10     31.56 o
 -21   0   4        3.29       -4.28     28.65 o
 -20   0   4       65.13       36.80     19.05 o
 -19   0   4      237.43      200.78     22.72 o
 -18   0   4      649.71      644.67     28.88 o
 -17   0   4      248.77      228.39     20.04 o
 -16   0   4      113.84      146.73     17.48 o
 -15   0   4       10.67      -11.28     19.93 o
 -14   0   4      225.87      249.16     16.52 o
 -13   0   4      191.58      170.83     14.61 o
 -12   0   4       30.51       34.31     11.40 o
 -11   0   4     1912.66     1822.25     28.99 o
 -10   0   4     2966.64     3019.79     34.81 o
  -9   0   4     9588.68     9693.83     80.63 o
  -8   0   4     6845.93     6902.78     64.45 o
  -7   0   4     1330.49     1256.07     19.66 o
  -6   0   4        0.51       12.97      6.50 o
  -5   0   4     2790.51     3002.50     28.76 o
  -4   0   4      797.80      859.10     14.34 o
  -3   0   4      329.60      407.60     10.44 o
  -2   0   4     1132.41     1270.28     20.06 o
  -1   0   4     3988.55     4097.33     26.79 o
   0   0   4    10140.80     9622.62     40.76 o
   1   0   4    10100.56     9602.45     40.77 o
   2   0   4    14416.02    14797.50    123.61 o
   3   0   4    15767.01    17214.85     82.47 o
   4   0   4     4874.98     5190.96     48.00 o
   5   0   4       18.15       18.25      7.19 o
   6   0   4     4593.25     4793.04     44.68 o
   7   0   4     2880.15     3079.35     31.14 o
   8   0   4        1.80        3.94     12.28 o
   9   0   4     2107.40     1973.34     28.31 o
  10   0   4      544.92      568.02     18.93 o
  11   0   4     1439.29     1424.64     27.50 o
  12   0   4     1525.94     1480.94     29.61 o
  13   0   4      397.51      369.38     19.28 o
  14   0   4       66.92       88.40     15.19 o
  15   0   4        4.51        7.00     14.92 o
  16   0   4      179.59      206.36     19.70 o
  17   0   4       31.65       30.26     16.60 o
  18   0   4       19.68        4.90     23.91 o
  19   0   4       17.19       46.09     18.32 o
  20   0   4        6.01        6.92     26.93 o
  21   0   4        7.18        4.51     29.99 o
  22   0   4        7.80       36.76     22.53 o
 -22   1   4       49.14       44.42     15.77 o
 -21   1   4        0.17      -32.23     33.55 o
 -20   1   4      102.67      108.73     14.77 o
 -19   1   4      283.95      274.48     29.57 o
 -18   1   4      449.42      467.57     26.93 o
 -17   1   4      206.35      174.63     22.70 o
 -16   1   4        4.16      -14.56     24.44 o
 -15   1   4      157.41      169.40     15.09 o
 -14   1   4      517.67      529.29     14.96 o
 -13   1   4      863.25      838.84     16.58 o
 -12   1   4      477.04      445.83     21.29 o
 -11   1   4      143.65      124.81      8.30 o
 -10   1   4      620.31      611.23     16.41 o
  -9   1   4     2334.31     2383.37     20.76 o
  -8   1   4      834.08      868.86     16.75 o
  -7   1   4       55.04       53.95      5.52 o
  -6   1   4     1076.76     1069.36     29.01 o
  -5   1   4      276.97      251.57      6.99 o
  -4   1   4      744.58      776.13      9.79 o
  -3   1   4       49.09       51.97      4.33 o
  -2   1   4      311.63      293.89      4.51 o
  -1   1   4      176.57      165.25      4.49 o
   0   1   4      673.65      620.61      6.38 o
   2   1   4     1099.35     1070.94      7.60 o
   3   1   4     1296.17     1253.85     14.11 o
   4   1   4      378.45      390.40      8.26 o
   5   1   4      505.43      475.17     10.86 o
   6   1   4     1458.62     1492.03     14.93 o
   7   1   4     1757.96     1713.74     23.08 o
   8   1   4       60.76       51.33      8.34 o
   9   1   4      925.14      883.23     14.27 o
  10   1   4     2879.06     2781.62     24.78 o
  11   1   4     1102.66     1026.32     16.93 o
  12   1   4      354.41      332.42     12.31 o
  13   1   4       69.06       67.26      9.36 o
  14   1   4      294.17      276.29     21.50 o
  15   1   4      493.48      466.68     16.51 o
  16   1   4      366.14      388.22     21.57 o
  17   1   4       40.79       42.89     12.22 o
  18   1   4        5.95       -9.41     16.77 o
  19   1   4      113.08      138.45     14.48 o
  20   1   4      162.71      174.75     17.71 o
  21   1   4       18.90       18.79     17.65 o
  22   1   4        6.28        2.15     22.53 o
 -22   2   4        8.17       -9.78     37.49 o
 -21   2   4       36.60       31.60     16.71 o
 -20   2   4       24.56       35.80     13.72 o
 -19   2   4        8.60       28.21     14.18 o
 -18   2   4        1.47       12.67     16.64 o
 -17   2   4       11.37       18.51     15.99 o
 -16   2   4       94.90      104.59     32.46 o
 -15   2   4      423.46      424.95     14.85 o
 -14   2   4      902.51      912.24     18.47 o
 -13   2   4      761.79      703.11     15.77 o
 -11   2   4       42.50       56.25      9.43 o
 -10   2   4      798.27      756.91     13.78 o
  -9   2   4     1588.62     1511.59     17.03 o
  -8   2   4      298.56      323.01     21.52 o
  -7   2   4       12.40       12.49      5.37 o
  -6   2   4     2815.14     2983.93     31.14 o
  -5   2   4     6169.41     6116.16     37.88 o
  -4   2   4     7274.60     7167.13     59.96 o
  -3   2   4     1547.56     1272.93     14.86 o
  -1   2   4     1578.40     1548.18      9.52 o
   0   2   4     6069.44     6441.51     24.39 o
   1   2   4       25.86       32.16      3.12 o
   2   2   4       94.42       94.82      3.51 o
   4   2   4     3694.08     3585.72     76.41 o
   5   2   4     7875.74     7537.45     92.99 o
   6   2   4     5563.28     5708.65     37.10 o
   7   2   4     2768.51     2907.75     21.87 o
   8   2   4     1581.53     1526.20     25.63 o
   9   2   4      568.83      547.61     12.29 o
  10   2   4      419.62      435.02     30.01 o
  11   2   4       48.68       39.73      8.75 o
  12   2   4       48.23       34.83     10.00 o
  13   2   4      109.61      121.81      9.79 o
  14   2   4      175.24      181.70     12.39 o
  15   2   4      268.79      282.47     15.15 o
  16   2   4      155.27      159.67     13.40 o
  17   2   4      116.61      127.71     13.25 o
  18   2   4       19.42      -11.72     25.32 o
  19   2   4        7.67      -18.84     18.84 o
  20   2   4       57.62       68.47     14.54 o
  21   2   4       45.09       31.07     19.66 o
 -22   3   4       11.83       -1.57     28.65 o
 -21   3   4        0.02       -5.81     25.97 o
 -20   3   4       55.55       27.46     19.97 o
 -19   3   4      235.79      247.82     22.99 o
 -18   3   4      146.08      136.71     19.58 o
 -17   3   4      111.81       95.05     18.09 o
 -16   3   4        0.23        0.54     14.54 o
 -15   3   4       62.56       62.00     14.88 o
 -14   3   4      429.77      400.48     19.85 o
 -13   3   4      256.39      258.76     15.76 o
 -12   3   4      192.71      189.53     14.46 o
 -11   3   4        0.17      -15.11     15.11 o
 -10   3   4      469.95      503.60     17.25 o
  -9   3   4     1243.41     1199.11     22.57 o
  -8   3   4       23.40       27.58      8.91 o
  -7   3   4        0.03      -10.90     10.90 o
  -6   3   4      320.18      322.03     11.48 o
  -5   3   4     1024.35      989.50     16.75 o
  -4   3   4      295.82      342.30     11.05 o
  -3   3   4        0.92        2.33      8.45 o
  -2   3   4      253.23      228.04      6.38 o
  -1   3   4      207.67      205.22      5.86 o
   0   3   4      184.08      171.66      5.71 o
   1   3   4     1444.22     1452.09     12.71 o
   2   3   4      322.60      315.46      7.02 o
   3   3   4      203.46      183.10      9.10 o
   4   3   4      593.04      607.30     13.96 o
   5   3   4     1295.40     1250.86     19.32 o
   6   3   4     1252.01     1269.34     20.23 o
   7   3   4     1116.40     1079.81     20.04 o
   8   3   4        1.85       10.71      8.91 o
   9   3   4     1275.26     1216.32     23.14 o
  10   3   4     1492.93     1537.05     26.74 o
  11   3   4      913.90      830.53     22.19 o
  12   3   4      127.18      110.43     13.81 o
  13   3   4       26.62       12.35     18.28 o
  14   3   4      220.69      167.12     17.29 o
  15   3   4      316.96      309.37     20.39 o
  16   3   4      312.43      310.71     22.26 o
  17   3   4       75.99       84.76     19.32 o
  18   3   4       22.25       11.25     24.98 o
  19   3   4       55.84        7.96     29.38 o
  20   3   4       96.91      126.46     21.73 o
  21   3   4       61.50       74.86     23.41 o
 -22   4   4       24.34       22.03     29.41 o
 -21   4   4       10.43       26.51     19.58 o
 -20   4   4       16.68       27.23     19.28 o
 -19   4   4      107.80       72.06     19.89 o
 -18   4   4       55.97       14.54     28.11 o
 -17   4   4       52.86       68.01     16.41 o
 -16   4   4       31.55       22.91     14.88 o
 -15   4   4       45.69       44.60     15.61 o
 -14   4   4       14.20       31.37     12.39 o
 -13   4   4       83.85       81.51     13.81 o
 -12   4   4       52.49       38.02     12.66 o
 -11   4   4      329.91      313.35     15.19 o
 -10   4   4     1673.65     1553.77     27.04 o
  -9   4   4      917.99      945.51     20.85 o
  -8   4   4     3997.36     3993.61     40.55 o
  -7   4   4      803.10      813.09     17.48 o
  -6   4   4       15.83       18.05      8.15 o
  -5   4   4       26.98       39.55      7.15 o
  -4   4   4      227.66      252.34     10.14 o
  -2   4   4     1474.47     1597.57     39.02 o
  -1   4   4     6431.00     6876.42    170.67 o
   0   4   4     7312.71     7285.62     39.70 o
   1   4   4     4655.35     4245.82     27.18 o
   2   4   4     5945.40     6195.27    123.32 o
   3   4   4       28.55       33.39      7.50 o
   4   4   4     2639.13     2886.87     27.85 o
   5   4   4       21.72       23.87      8.03 o
   6   4   4      925.13      924.63     18.32 o
   7   4   4      627.86      582.36     16.41 o
   8   4   4     1213.27     1183.62     22.22 o
   9   4   4     1976.07     1970.77     29.38 o
  10   4   4      233.62      235.93     14.54 o
  12   4   4      127.38      138.58     14.15 o
  13   4   4       74.18       73.36     14.19 o
  14   4   4        4.15       28.92     13.08 o
  15   4   4        0.61      -21.69     21.69 o
  16   4   4       59.11       54.66     17.48 o
  17   4   4      125.35      147.34     19.85 o
  18   4   4       40.32       36.41     19.58 o
  19   4   4       27.76       40.20     18.44 o
  20   4   4        1.64      -31.40     31.40 o
  21   4   4        2.66        0.00     30.33 o
 -22   5   4       14.94       23.98     31.71 o
 -21   5   4        1.64       26.97     27.96 o
 -20   5   4       50.23       52.82     20.81 o
 -19   5   4      122.32      172.16     20.46 o
 -18   5   4      182.82      178.13     20.92 o
 -17   5   4       23.61       38.33     17.14 o
 -16   5   4       21.57        8.76     24.02 o
 -15   5   4       50.69       57.61     15.07 o
 -14   5   4      176.90      199.21     17.02 o
 -13   5   4      391.47      364.99     18.21 o
 -12   5   4       20.46       30.72     12.28 o
 -11   5   4       34.25       50.99     11.44 o
 -10   5   4      461.94      486.32     17.56 o
  -9   5   4      269.36      252.30     13.81 o
  -8   5   4      399.48      416.28     15.34 o
  -7   5   4       38.44       33.62      8.87 o
  -6   5   4      113.53      139.08     10.21 o
  -5   5   4       22.43       16.49      8.07 o
  -4   5   4        2.76      -11.70     11.70 o
  -3   5   4      170.96      182.34      9.18 o
  -2   5   4       51.27       57.75      5.26 o
  -1   5   4      184.00      189.13      6.57 o
   0   5   4      401.22      380.78      9.47 o
   1   5   4      265.25      297.75      7.53 o
   2   5   4        3.16       -6.31      7.26 o
   3   5   4      387.75      372.64     12.20 o
   4   5   4        0.33      -11.28     11.28 o
   5   5   4     1069.57     1024.35     18.78 o
   6   5   4      797.49      749.71     17.94 o
   7   5   4       86.78       85.53     10.90 o
   8   5   4      120.92      123.24     12.28 o
   9   5   4     1281.46     1298.72     24.98 o
  10   5   4      551.24      534.74     18.78 o
  11   5   4      514.08      485.59     18.59 o
  12   5   4       89.24      115.25     13.77 o
  13   5   4        0.54       10.75     12.78 o
  14   5   4      167.45      182.49     16.64 o
  15   5   4      271.50      250.04     20.23 o
  16   5   4      105.03       89.54     19.01 o
  17   5   4      158.07      162.33     20.08 o
  18   5   4        0.57      -26.13     26.13 o
  19   5   4       90.95       73.67     22.19 o
  20   5   4       52.76       39.28     22.45 o
  21   5   4       59.79       40.93     23.68 o
 -21   6   4        8.81       -9.95     21.27 o
 -20   6   4       16.53       20.16     28.08 o
 -19   6   4       43.70       27.04     30.60 o
 -18   6   4        5.11       -1.26     23.26 o
 -17   6   4       18.88       -5.97     25.70 o
 -16   6   4       44.06       40.05     16.56 o
 -15   6   4      366.00      393.79     21.80 o
 -14   6   4      211.55      190.49     17.56 o
 -13   6   4      504.76      480.08     21.76 o
 -12   6   4      266.28      276.09     17.25 o
 -11   6   4      355.79      356.88     17.02 o
 -10   6   4       38.36       53.89     11.25 o
  -9   6   4      412.45      422.25     16.45 o
  -8   6   4      225.51      226.21     13.43 o
  -7   6   4      639.98      604.51     16.98 o
  -6   6   4      787.19      804.33     18.17 o
  -5   6   4     5293.15     5249.75     50.30 o
  -4   6   4    10716.38    10819.54     80.10 o
  -3   6   4     7072.73     6959.66     62.27 o
  -2   6   4     1546.25     1438.65     14.74 o
  -1   6   4       82.99       70.22      6.06 o
   0   6   4       63.59       75.17      5.89 o
   1   6   4      481.79      457.33     18.15 o
   2   6   4      774.61      733.72     11.27 o
   3   6   4     1206.44     1215.60     20.46 o
   4   6   4     8034.57     7950.76     70.00 o
   5   6   4     8887.17     8716.96     75.43 o
   6   6   4     1836.65     1837.70     26.58 o
   7   6   4     1096.94     1097.63     22.11 o
   8   6   4        3.51        0.69     14.61 o
   9   6   4       44.02       44.64     11.90 o
  10   6   4       26.10        7.15     17.48 o
  11   6   4        0.39       18.25     12.20 o
  12   6   4      199.85      199.59     15.95 o
  13   6   4      130.94      131.81     15.49 o
  14   6   4       56.37       21.53     24.17 o
  15   6   4       42.59      -12.13     25.47 o
  16   6   4       28.67       45.17     17.56 o
  17   6   4      111.54      120.18     19.89 o
  18   6   4        0.49       13.39     23.29 o
  19   6   4       46.31       39.82     20.58 o
  20   6   4       20.60       50.72     21.38 o
  21   6   4       55.69       22.49     34.39 o
 -21   7   4        0.00      -28.23     30.49 o
 -20   7   4       67.77      122.06     22.87 o
 -19   7   4      184.32      168.99     24.14 o
 -18   7   4      104.36      100.14     21.34 o
 -17   7   4       29.98        8.64     26.70 o
 -16   7   4        3.62      -24.71     24.71 o
 -15   7   4      244.60      241.32     19.66 o
 -14   7   4      231.16      219.14     17.98 o
 -13   7   4      311.67      336.64     19.66 o
 -12   7   4      182.37      207.28     16.18 o
 -11   7   4        1.60       11.02     17.63 o
 -10   7   4      122.08      105.69     13.96 o
  -9   7   4      407.49      410.77     17.33 o
  -8   7   4      470.19      490.29     17.14 o
  -7   7   4       11.43       19.39     10.14 o
  -6   7   4       12.78       -8.34     14.42 o
  -5   7   4      160.23      151.66     11.82 o
  -4   7   4        2.99       12.35     12.85 o
  -3   7   4       24.83       18.51      8.91 o
  -2   7   4      202.39      205.70      7.91 o
  -1   7   4      174.95      176.95      7.77 o
   0   7   4       36.33       36.47      6.22 o
   1   7   4       26.93       31.91      9.05 o
   2   7   4        3.43       17.53      6.07 o
   3   7   4       71.86       70.11     10.06 o
   4   7   4      669.75      646.97     17.21 o
   5   7   4        4.25       12.62      9.64 o
   6   7   4     1905.49     1848.22     28.08 o
   7   7   4      127.04      133.57     12.43 o
   8   7   4       20.75        0.77     15.99 o
   9   7   4      115.54      108.36     13.73 o
  10   7   4      590.44      603.13     21.11 o
  11   7   4      183.47      166.58     15.26 o
  12   7   4       21.42       32.05     13.96 o
  13   7   4        0.55      -16.14     20.00 o
  14   7   4       64.83       45.82     15.99 o
  15   7   4      139.29      124.43     18.47 o
  16   7   4      387.29      392.56     24.10 o
  17   7   4       23.81       20.77     19.16 o
  19   7   4       38.46       35.80     21.34 o
  20   7   4      111.92       72.18     23.41 o
 -20   8   4       33.72        0.00     31.21 o
 -19   8   4      165.07      170.79     23.10 o
 -18   8   4      157.83      180.04     22.15 o
 -17   8   4       63.46       44.14     19.39 o
 -16   8   4       15.84       14.57     16.75 o
 -15   8   4        5.70      -21.50     23.14 o
 -14   8   4       38.93       19.05     16.18 o
 -13   8   4       93.55      108.17     16.33 o
 -12   8   4       32.46       41.16     14.04 o
 -11   8   4       20.20       35.34     12.97 o
 -10   8   4      297.15      296.48     17.02 o
  -9   8   4     2997.78     2998.56     38.86 o
  -8   8   4     3999.67     3902.99     42.84 o
  -7   8   4     1874.93     1767.74     29.03 o
  -6   8   4      753.76      703.69     19.62 o
  -5   8   4     1485.24     1460.09     25.09 o
  -4   8   4     2756.88     2786.62     32.70 o
  -3   8   4     2479.91     2373.93     29.95 o
  -2   8   4      227.71      243.00      9.13 o
  -1   8   4     1879.13     1950.54     18.89 o
   0   8   4    14085.17    13803.67    175.59 o
   1   8   4    11165.74    10623.97     74.59 o
   2   8   4     4550.07     4397.02     88.01 o
   3   8   4     1611.30     1472.37     24.67 o
   4   8   4       43.85       40.39     10.90 o
   5   8   4      895.44      877.12     20.85 o
   6   8   4      949.94      954.58     21.99 o
   7   8   4        8.93       15.03     11.21 o
   8   8   4     1025.65     1025.42     24.44 o
   9   8   4     1166.36     1218.50     26.93 o
  10   8   4      522.14      485.93     20.39 o
  11   8   4      266.61      258.15     18.09 o
  12   8   4      409.31      387.36     20.88 o
  13   8   4      222.32      229.77     19.32 o
  14   8   4       53.79       55.58     17.02 o
  15   8   4        0.23      -21.38     25.17 o
  16   8   4        0.52      -21.65     26.70 o
  17   8   4       21.70      -28.04     28.04 o
  18   8   4        9.46        9.95     26.97 o
  19   8   4        0.31       -3.02     28.96 o
  20   8   4       26.37        6.39     30.94 o
 -20   9   4       46.30       27.54     21.34 o
 -19   9   4      106.93       92.83     23.79 o
 -18   9   4      164.91      189.57     23.14 o
 -17   9   4       21.74       41.88     18.17 o
 -16   9   4       18.80       32.90     18.32 o
 -15   9   4      150.88      153.08     20.23 o
 -14   9   4      203.20      239.75     20.08 o
 -13   9   4      280.40      266.30     19.43 o
 -12   9   4      156.09      160.80     17.02 o
 -11   9   4        0.90       17.17     18.13 o
 -10   9   4      106.68       72.18     14.88 o
  -9   9   4      181.94      172.16     15.68 o
  -8   9   4      462.62      464.67     19.13 o
  -7   9   4       96.36      103.54     13.31 o
  -6   9   4        0.51       12.85     16.03 o
  -4   9   4       28.61        8.45     16.49 o
  -3   9   4        9.83        0.00     15.07 o
  -2   9   4        1.35       -7.72     13.16 o
  -1   9   4      642.93      652.74     12.79 o
   0   9   4        5.60        8.12     20.67 o
   1   9   4        9.47       12.14      7.76 o
   2   9   4       48.98       32.65      7.50 o
   3   9   4       52.39       62.16     10.94 o
   4   9   4      191.89      165.85     13.27 o
   5   9   4      582.54      551.42     19.39 o
   6   9   4      252.56      238.95     15.64 o
   7   9   4      173.34      153.88     14.27 o
   8   9   4       38.95       36.76     13.35 o
   9   9   4      157.03      165.20     15.95 o
  10   9   4      196.38      207.24     17.33 o
  11   9   4      343.71      350.91     20.16 o
  12   9   4       39.33       68.24     15.38 o
  13   9   4        1.45      -12.20     22.26 o
  14   9   4       69.38       63.38     17.75 o
  15   9   4      212.15      223.50     21.42 o
  16   9   4      159.25      108.06     22.34 o
  17   9   4       73.52       75.93     20.92 o
  18   9   4        0.88      -24.98     29.53 o
  19   9   4       74.26       69.16     23.60 o
 -19  10   4       20.95       23.87     20.85 o
 -18  10   4        4.18       23.37     21.04 o
 -17  10   4        2.66       -6.92     27.62 o
 -16  10   4      115.73      124.81     20.27 o
 -15  10   4      295.64      324.67     23.56 o
 -14  10   4      389.72      394.51     23.94 o
 -13  10   4      365.87      326.12     23.03 o
 -12  10   4      387.48      399.37     21.61 o
 -11  10   4       91.96       93.87     15.26 o
 -10  10   4        8.34        7.69     13.54 o
  -9  10   4       56.18       53.70     13.62 o
  -8  10   4      277.14      290.86     17.17 o
  -7  10   4       57.61       61.43     13.12 o
  -6  10   4      681.45      700.67     21.46 o
  -5  10   4     2905.79     2964.63     38.17 o
  -4  10   4     6721.84     6448.63     66.02 o
  -3  10   4     4125.57     3903.15     41.04 o
  -2  10   4     1514.97     1450.99     18.98 o
  -1  10   4       12.15       23.38     18.21 o
   0  10   4       95.13      100.68      8.45 o
   1  10   4      498.86      457.12     12.17 o
   2  10   4      354.27      332.50     14.63 o
   3  10   4      377.35      423.66     17.21 o
   4  10   4     3692.69     3783.08     42.19 o
   5  10   4     3298.90     3272.40     40.20 o
   6  10   4     1396.08     1378.93     28.42 o
   7  10   4      567.81      592.73     20.85 o
   8  10   4      145.88      135.64     15.49 o
   9  10   4        0.55       -2.87     19.05 o
  10  10   4       10.57       -9.03     19.70 o
  11  10   4        4.10       12.70     20.39 o
  12  10   4        0.71      -22.30     22.30 o
  13  10   4       97.64      114.33     18.21 o
  14  10   4        7.75       18.28     23.60 o
  15  10   4       18.38       25.90     26.62 o
  16  10   4       48.29       86.52     18.67 o
  17  10   4       47.61       39.86     20.62 o
  18  10   4       19.90       10.67     28.76 o
 -19  11   4       71.36       89.66     23.75 o
 -18  11   4       35.36       69.23     21.11 o
 -17  11   4       11.28       -5.78     27.81 o
 -16  11   4        4.28      -16.52     25.67 o
 -15  11   4       98.82       84.65     20.20 o
 -14  11   4      128.53      122.40     20.54 o
 -13  11   4      140.85      135.41     20.31 o
 -12  11   4       44.62       56.27     16.68 o
 -11  11   4        0.15       29.72     14.73 o
 -10  11   4        8.36       -2.07     19.93 o
  -9  11   4      163.56      158.43     16.26 o
  -8  11   4       25.26       38.06     13.04 o
  -7  11   4       60.32       64.18     13.62 o
  -6  11   4        1.40      -19.51     19.51 o
  -5  11   4       13.00       -2.56     17.75 o
  -4  11   4       26.28       35.34     12.43 o
  -3  11   4       42.87       53.44     12.39 o
  -2  11   4       11.36        9.91     11.40 o
  -1  11   4       27.25       12.84     12.00 o
   0  11   4       82.74       78.31     13.87 o
   1  11   4        4.12       12.96     20.27 o
   2  11   4        3.89        1.28      9.96 o
   3  11   4      117.92      107.67     13.23 o
   4  11   4      176.89      172.74     15.57 o
   5  11   4      337.75      341.81     17.86 o
   6  11   4      313.36      311.78     17.90 o
   7  11   4      312.95      304.47     18.51 o
   8  11   4       23.77       34.43     14.50 o
   9  11   4       95.83      125.88     15.80 o
  10  11   4      253.75      273.18     19.16 o
  11  11   4      114.31      120.68     18.32 o
  12  11   4       39.55       56.19     16.37 o
  13  11   4        1.16       18.02     16.45 o
  14  11   4       87.55       76.27     19.16 o
  15  11   4      183.37      194.16     23.49 o
  17  11   4       52.27       71.03     21.65 o
  18  11   4       10.19       -6.35     31.90 o
 -18  12   4       23.89       42.88     21.92 o
 -17  12   4       17.34      -22.76     31.82 o
 -16  12   4        1.87        4.32     26.13 o
 -15  12   4        2.92       21.92     25.28 o
 -14  12   4        6.91       50.64     16.98 o
 -13  12   4        1.68      -23.68     23.68 o
 -12  12   4       16.12       51.91     16.22 o
 -11  12   4      104.73      117.43     18.47 o
 -10  12   4      298.59      316.67     20.12 o
  -9  12   4      427.26      429.13     22.19 o
  -8  12   4      441.78      446.92     20.77 o
  -7  12   4       82.76       66.36     14.80 o
  -6  12   4        0.51       18.28     18.74 o
  -5  12   4       53.81       58.22     14.11 o
  -4  12   4      105.00       95.74     15.30 o
  -2  12   4      166.39      133.27     10.91 o
  -1  12   4      848.21      852.13     17.21 o
   0  12   4     2048.42     2027.90     88.80 o
   1  12   4     1790.21     1715.54     48.44 o
   2  12   4      507.29      487.64     14.59 o
   3  12   4      253.06      220.40     16.49 o
   4  12   4      141.28      120.68     15.15 o
   5  12   4        0.44      -12.35     19.47 o
   6  12   4       49.47       74.97     14.88 o
   7  12   4      149.66      136.02     16.52 o
   8  12   4      323.33      289.48     20.35 o
   9  12   4      453.65      451.43     23.18 o
  10  12   4      213.10      208.81     20.43 o
  11  12   4      118.75      140.80     18.09 o
  12  12   4       67.09       88.97     18.02 o
  13  12   4      125.24      130.59     20.85 o
  14  12   4        9.27       24.29     26.47 o
  15  12   4        3.66       18.55     28.84 o
  17  12   4       76.21       88.36     23.94 o
 -17  13   4        7.39      -15.87     32.17 o
 -16  13   4       12.62        3.02     30.72 o
 -15  13   4       43.07       28.88     20.46 o
 -14  13   4      145.70      145.01     22.84 o
 -13  13   4       27.13        8.03     25.40 o
 -12  13   4       35.89       14.11     24.90 o
 -11  13   4        2.13       -2.45     23.79 o
 -10  13   4       98.37      137.59     18.09 o
  -9  13   4       66.67       75.35     15.68 o
  -8  13   4       33.60       19.43     22.11 o
  -7  13   4       26.21        0.00     20.73 o
  -6  13   4        0.21        3.14     20.35 o
  -5  13   4        0.80       -3.02     19.39 o
  -4  13   4        4.09        6.46     13.85 o
  -3  13   4       95.37      107.41     14.76 o
  -2  13   4        1.49        9.13     12.68 o
  -1  13   4        0.07       11.83     10.93 o
   0  13   4        0.16        8.09     12.55 o
   1  13   4        0.27       -9.85     14.36 o
   2  13   4        3.54        0.04     11.03 o
   3  13   4        0.96       -0.96     19.20 o
   4  13   4        0.08        2.03     19.70 o
   5  13   4      222.26      242.97     18.55 o
   6  13   4      232.03      254.02     19.09 o
   7  13   4      145.01      141.56     18.25 o
   8  13   4        0.77       -5.55     22.45 o
   9  13   4       11.58        0.00     23.06 o
  10  13   4      151.00      162.64     20.43 o
  11  13   4      230.42      253.83     20.73 o
  12  13   4      100.60      124.24     20.85 o
  13  13   4        5.33       20.81     27.31 o
  14  13   4       34.92       39.86     19.58 o
  15  13   4      127.67      113.18     22.80 o
  16  13   4       79.80      111.88     22.87 o
 -16  14   4       23.79       -6.39     32.09 o
 -15  14   4      194.19      193.43     24.48 o
 -14  14   4      247.31      241.70     25.32 o
 -13  14   4      242.38      275.44     24.71 o
 -12  14   4      111.64      130.36     20.12 o
 -11  14   4        8.50      -26.24     26.24 o
 -10  14   4        3.81      -15.11     23.68 o
  -9  14   4       13.45      -15.57     24.17 o
  -8  14   4        0.15      -13.92     22.03 o
  -7  14   4       79.23       55.35     17.67 o
  -6  14   4      488.12      452.27     23.14 o
  -5  14   4     1114.74     1100.08     30.29 o
  -4  14   4     1138.47     1188.44     30.94 o
  -3  14   4      632.88      661.69     24.29 o
  -2  14   4      235.80      211.10     14.86 o
  -1  14   4       41.76       46.81     22.22 o
   0  14   4       80.58       65.76     11.00 o
   1  14   4        2.36       24.80     10.13 o
   2  14   4        2.43       -3.72     14.21 o
   3  14   4       62.28       56.08     15.07 o
   4  14   4      561.67      588.67     25.28 o
   5  14   4      679.55      659.44     25.93 o
   6  14   4      450.57      444.39     23.87 o
   7  14   4      395.71      365.83     23.10 o
   8  14   4      152.36      116.70     19.58 o
   9  14   4       25.04       48.00     17.17 o
  10  14   4       12.97       24.59     18.09 o
  11  14   4       40.10        1.34     27.69 o
  12  14   4        1.77       11.28     26.16 o
  13  14   4       32.07       14.69     29.80 o
  14  14   4       52.52       89.16     21.57 o
  15  14   4       27.20       -4.74     29.80 o
 -14  15   4      114.84      122.82     23.14 o
 -13  15   4       99.64      143.82     21.96 o
 -12  15   4       21.09       10.17     28.69 o
 -11  15   4       17.47       13.96     28.34 o
 -10  15   4       30.59       10.79     19.62 o
  -9  15   4      130.70      118.08     20.58 o
  -8  15   4       87.76       83.54     18.21 o
  -7  15   4        0.93       24.56     15.84 o
  -6  15   4        7.53       13.81     16.41 o
  -5  15   4       12.24       12.43     15.68 o
  -4  15   4       13.39       12.85     23.06 o
  -3  15   4        6.49       28.69     15.22 o
  -2  15   4        3.45      -10.74     16.10 o
  -1  15   4       34.05       10.54     17.27 o
   0  15   4       16.84       13.93     15.74 o
   1  15   4        2.51        6.37     20.41 o
   2  15   4       11.30        0.29     22.15 o
   3  15   4        0.55        1.15     21.38 o
   4  15   4       45.81       76.39     17.25 o
   5  15   4       43.14       28.23     17.90 o
   6  15   4      178.61      162.64     19.66 o
   7  15   4      168.87      185.63     20.00 o
   8  15   4       39.49       38.94     18.40 o
   9  15   4       27.50       14.50     25.97 o
  10  15   4      179.24      212.98     23.06 o
  11  15   4       56.54       37.37     21.69 o
  12  15   4       44.93       36.64     22.22 o
  13  15   4        0.87       -9.33     29.72 o
  14  15   4       56.77       35.88     22.76 o
 -13  16   4       62.90       42.30     23.29 o
 -12  16   4        0.18       29.34     29.57 o
 -11  16   4       75.36       78.11     22.22 o
 -10  16   4      389.39      412.53     27.66 o
  -9  16   4      587.71      589.63     29.61 o
  -8  16   4      437.66      435.67     26.51 o
  -7  16   4      141.64      167.80     20.12 o
  -6  16   4        0.57       -7.76     24.56 o
  -5  16   4       52.50       61.89     18.05 o
  -4  16   4       60.52       54.97     17.82 o
  -3  16   4       40.25       41.35     17.14 o
  -2  16   4       25.66        1.03     18.46 o
  -1  16   4      273.48      285.20     15.44 o
   0  16   4      945.68      948.25     41.43 o
   1  16   4      904.49      926.45     21.81 o
   2  16   4      765.39      772.93     20.37 o
   3  16   4      566.74      592.73     24.98 o
   4  16   4      149.42      145.12     20.81 o
   5  16   4        0.14        1.30     23.75 o
   6  16   4       83.26       69.08     19.78 o
   7  16   4       71.62       78.11     20.16 o
   8  16   4       16.53       19.16     26.66 o
   9  16   4      165.35      166.08     22.15 o
  10  16   4      235.40      208.62     24.86 o
  11  16   4      296.10      307.19     26.66 o
  12  16   4      229.19      230.15     26.81 o
 -11  17   4        0.57       -7.92     28.84 o
 -10  17   4       61.97       46.21     23.10 o
  -9  17   4       77.55       65.41     21.31 o
  -8  17   4       67.58       61.70     19.97 o
  -7  17   4       48.09       67.40     19.89 o
  -6  17   4        0.08        5.58     26.55 o
  -5  17   4        6.16      -17.86     25.17 o
  -4  17   4        2.84        9.49     25.13 o
  -3  17   4        2.30       23.98     26.09 o
  -2  17   4        0.36        3.32     14.00 o
  -1  17   4        5.23       -7.97     15.20 o
   0  17   4        0.89      -10.23     18.25 o
   1  17   4        8.74       13.58     12.73 o
   2  17   4        8.85        4.14     14.96 o
   3  17   4        0.48        2.68     24.25 o
   4  17   4        3.81        0.00     25.36 o
   5  17   4       96.45       70.38     21.23 o
   6  17   4      102.20       69.27     21.76 o
   7  17   4       18.92      -30.37     30.37 o
   8  17   4        6.49       21.96     27.66 o
   9  17   4       50.19       44.33     21.99 o
  10  17   4       86.40       78.03     22.64 o
  -9  18   4       27.84       15.72     30.72 o
  -8  18   4       18.33      -15.34     31.56 o
  -7  18   4       17.78      -24.33     31.48 o
  -6  18   4      126.72      130.01     22.19 o
  -5  18   4      424.61      420.64     26.78 o
  -4  18   4      635.72      650.56     30.83 o
  -3  18   4      295.33      253.22     25.13 o
  -2  18   4      132.57      126.20     20.35 o
  -1  18   4       39.38       35.17     14.03 o
   0  18   4        0.20       -1.98     18.82 o
   1  18   4       18.67       23.50     15.51 o
   2  18   4       26.59       35.63     16.02 o
   3  18   4       20.76       -2.91     28.27 o
   4  18   4      115.57      124.62     21.53 o
   5  18   4      359.61      343.49     26.16 o
   6  18   4      338.77      320.58     27.12 o
   7  18   4      187.10      181.69     24.56 o
   8  18   4      168.91      179.13     24.86 o
  -5  19   4        1.17      -11.09     29.57 o
  -4  19   4        1.82      -29.91     29.91 o
  -3  19   4        5.09        1.53     29.80 o
  -2  19   4        0.03        4.12     22.19 o
  -1  19   4        1.99       20.31     16.62 o
   0  19   4       16.56       29.54     17.14 o
   1  19   4       40.31       39.31     19.34 o
   2  19   4        9.80      -31.22     34.88 o
   3  19   4        0.58       26.39     20.35 o
   4  19   4       40.11       12.66     30.60 o
   5  19   4       54.50       24.06     35.27 o
 -22   1   5        3.01        2.74     17.70 o
 -21   1   5       29.02        1.25     17.48 o
 -20   1   5       13.16        2.06     19.73 o
 -19   1   5       22.04        6.08     18.52 o
 -18   1   5      189.30      214.07     19.51 o
 -17   1   5       98.33       84.02     12.87 o
 -16   1   5       72.22       84.83     11.64 o
 -15   1   5        0.92      -12.40     13.48 o
 -14   1   5      150.38      150.44     11.24 o
 -13   1   5      142.47      148.23     12.87 o
 -12   1   5       64.76       47.87      9.38 o
 -11   1   5        2.65       -3.30     10.56 o
 -10   1   5      554.28      590.41     13.27 o
  -9   1   5      895.98      915.51     14.55 o
  -8   1   5     1146.30     1173.13     17.81 o
  -7   1   5     1080.73     1091.10     23.66 o
  -6   1   5     2724.98     2595.25     19.72 o
  -5   1   5     2265.00     2073.69     30.66 o
  -4   1   5      141.20      134.19      9.70 o
  -3   1   5      323.80      327.18      7.63 o
  -1   1   5     2090.03     2108.10     11.08 o
   0   1   5     2618.40     2654.08     16.56 o
   1   1   5     2621.30     2765.52     18.34 o
   2   1   5     1644.73     1638.09     19.41 o
   3   1   5     2979.08     3008.38     21.37 o
   4   1   5      117.42      142.93     18.51 o
   6   1   5      177.92      157.37      7.84 o
   7   1   5        5.59        2.35     11.40 o
   8   1   5        0.44       -4.37      8.96 o
   9   1   5      376.75      361.76     11.33 o
  10   1   5      451.84      430.54     12.49 o
  11   1   5      109.59       93.38     15.32 o
  12   1   5       99.13      100.54     10.36 o
  13   1   5       89.90       72.61     10.27 o
  14   1   5      123.72      145.28     11.36 o
  15   1   5      204.70      204.53     13.37 o
  16   1   5        2.03        7.37     16.30 o
  17   1   5        7.57        8.80     17.24 o
  18   1   5       69.91       70.73     59.00 o
  19   1   5       27.06       41.44     25.44 o
  20   1   5       18.94       18.70     22.76 o
  21   1   5       10.13        9.71     15.75 o
 -22   2   5       11.54       10.89     17.81 o
 -21   2   5        2.63      -20.26     20.26 o
 -20   2   5        1.33      -14.84     19.50 o
 -19   2   5        3.54       27.91     12.14 o
 -18   2   5        1.04       -5.89     18.72 o
 -17   2   5       18.94        7.23     13.83 o
 -16   2   5       20.74       17.36     18.19 o
 -15   2   5        4.26       -5.68     17.42 o
 -14   2   5        7.42        1.44     13.03 o
 -13   2   5        5.96        3.39     10.58 o
 -12   2   5       11.90        1.08      9.91 o
 -11   2   5        0.19        6.96     10.20 o
 -10   2   5        1.40        9.99     10.78 o
  -9   2   5        2.93       -0.61      8.05 o
  -8   2   5      387.99      370.75     10.03 o
  -7   2   5       37.08       39.37     10.02 o
  -6   2   5        4.63        3.01      6.19 o
  -5   2   5       91.98       87.35     10.33 o
  -4   2   5      336.54      341.15     14.13 o
  -3   2   5        3.65        6.37      6.91 o
  -2   2   5       13.49       10.51      4.18 o
  -1   2   5      123.46      124.37      5.58 o
   0   2   5       14.81        8.30      3.69 o
   1   2   5      347.23      360.03      5.57 o
   2   2   5        4.70       10.54      3.57 o
   3   2   5       28.19       14.91      8.78 o
   4   2   5      139.98      158.42      6.79 o
   5   2   5       17.65       27.18      5.66 o
   6   2   5        3.39        7.78      7.89 o
   7   2   5       13.94       14.11      7.73 o
   8   2   5       71.28       65.18     14.40 o
   9   2   5       90.76       84.62     14.46 o
  10   2   5       13.23       18.82      9.02 o
  11   2   5       16.86       21.08      9.68 o
  12   2   5        5.64       10.67     11.91 o
  13   2   5        1.40       15.21     10.29 o
  14   2   5        0.18       18.85     10.05 o
  15   2   5        0.00       -4.51     15.57 o
  16   2   5        2.59      -14.29     20.62 o
  17   2   5       26.08       -9.78     17.48 o
  18   2   5       11.96        5.44     14.41 o
  19   2   5        0.12       -0.04     25.93 o
  20   2   5        2.64       27.21     31.61 o
  21   2   5        2.39       -1.67     25.09 o
 -22   3   5       52.94       98.46     21.46 o
 -21   3   5       33.35       16.37     30.03 o
 -20   3   5       10.25       -5.51     29.49 o
 -19   3   5        7.19       14.23     25.09 o
 -17   3   5       69.30       61.66     17.90 o
 -16   3   5       48.63       75.43     15.84 o
 -15   3   5       43.27       35.92     15.91 o
 -14   3   5      333.47      356.72     18.97 o
 -13   3   5      515.07      511.41     20.85 o
 -12   3   5      415.44      455.18     18.97 o
 -11   3   5       97.36      115.25     12.97 o
 -10   3   5     2217.01     2034.58     30.83 o
  -9   3   5      501.78      473.73     16.56 o
  -8   3   5      804.05      751.58     18.82 o
  -7   3   5        2.53       10.48     11.48 o
  -6   3   5       93.42      112.30      9.52 o
  -5   3   5     1983.07     2059.32     24.79 o
  -4   3   5     3838.58     4019.54     41.43 o
  -3   3   5     6997.33     7270.63     62.00 o
  -2   3   5     4150.72     4179.92     28.20 o
  -1   3   5     3725.90     3560.86     80.15 o
   0   3   5       17.78       20.97      4.71 o
   1   3   5      353.43      403.59      8.50 o
   2   3   5      186.78      164.49      7.01 o
   3   3   5      106.34      113.53      8.72 o
   4   3   5      652.77      716.70     15.84 o
   5   3   5     1771.85     1779.06     23.98 o
   6   3   5      868.50      837.68     18.40 o
   7   3   5      172.37      153.31     11.59 o
   8   3   5        3.47        6.58     13.43 o
   9   3   5       50.35       62.12     10.79 o
  10   3   5      344.68      336.41     16.10 o
  11   3   5        0.31        1.64     16.45 o
  12   3   5       86.69       88.97     13.92 o
  13   3   5       43.81       46.09     14.34 o
  14   3   5      147.77      161.00     17.14 o
  15   3   5       33.75       42.30     16.22 o
  16   3   5        8.89       31.37     16.79 o
  17   3   5       10.70       18.36     25.90 o
  18   3   5       99.40      107.14     19.24 o
  19   3   5       56.81       77.95     19.70 o
  20   3   5       20.35       24.94     30.91 o
  21   3   5        1.86      -14.27     32.09 o
 -22   4   5        6.99       19.32     33.43 o
 -21   4   5        3.30       18.09     27.43 o
 -20   4   5        4.17       27.27     18.93 o
 -19   4   5        0.69      -27.96     27.96 o
 -18   4   5        0.84        3.75     24.17 o
 -17   4   5       30.47       21.11     24.06 o
 -16   4   5        0.05        7.76     21.73 o
 -15   4   5       26.66       23.26     14.99 o
 -14   4   5        0.25      -20.00     20.00 o
 -13   4   5        9.58       -0.88     19.39 o
 -12   4   5        0.72       -5.93     12.05 o
 -11   4   5        0.02       -8.64     16.22 o
 -10   4   5       48.60       36.72     11.86 o
  -9   4   5       26.84       44.98     10.94 o
  -8   4   5       79.94      114.52     11.44 o
  -7   4   5      246.77      250.96     12.66 o
  -6   4   5       22.58       15.07      8.72 o
  -5   4   5        3.64       -7.00     11.97 o
  -4   4   5       37.02       38.82      8.26 o
  -3   4   5       63.51       48.77      8.11 o
  -2   4   5       89.38       83.82      5.92 o
  -1   4   5      198.32      176.06      6.87 o
   0   4   5      152.87      122.17      6.42 o
   1   4   5      107.18       92.95      6.10 o
   2   4   5      158.60      140.32      6.80 o
   3   4   5        2.50       -3.06     10.79 o
   4   4   5      213.30      224.68     10.98 o
   5   4   5        0.20      -10.25     11.93 o
   6   4   5        5.01       -4.82     12.78 o
   7   4   5      134.55      124.96     11.78 o
   8   4   5        7.60       -0.69     14.57 o
   9   4   5       34.16       14.69     11.74 o
  10   4   5       21.29       26.78     11.74 o
  11   4   5        1.14      -15.87     15.87 o
  12   4   5        9.73       13.16     13.01 o
  13   4   5       48.64       35.11     14.34 o
  14   4   5        1.29       -3.06     20.35 o
  15   4   5        4.05       19.93     21.15 o
  16   4   5        0.96       13.01     22.99 o
  17   4   5        0.00      -26.81     26.81 o
  18   4   5        4.45       10.67     25.59 o
  19   4   5        1.04        4.25     27.23 o
  20   4   5        0.57      -11.17     20.96 o
  21   4   5        2.25      -32.21     32.21 o
 -21   5   5        9.96        4.59     30.45 o
 -20   5   5        6.04       36.87     19.28 o
 -19   5   5        1.22        9.49     27.27 o
 -18   5   5       31.98        3.83     28.73 o
 -17   5   5       41.92       55.85     18.36 o
 -16   5   5        4.61       -5.66     24.25 o
 -15   5   5       21.50        8.42     22.07 o
 -14   5   5      138.97      148.49     16.22 o
 -13   5   5      533.90      530.19     22.03 o
 -12   5   5      121.80      107.41     14.92 o
 -11   5   5        0.73       -8.15     16.49 o
 -10   5   5      135.68      139.27     13.96 o
  -9   5   5       24.56        5.01     15.91 o
  -7   5   5      255.57      276.89     13.23 o
  -6   5   5      727.71      747.11     18.02 o
  -5   5   5     2694.14     2584.96     29.57 o
  -4   5   5      502.12      445.00     14.46 o
  -3   5   5      149.26      133.30      9.49 o
  -2   5   5      909.34      923.51     14.11 o
  -1   5   5     1719.54     1705.55     16.09 o
   0   5   5     1529.32     1652.99     29.32 o
   1   5   5     1637.04     1632.39     15.89 o
   2   5   5      247.35      228.85      7.65 o
   3   5   5        5.02       -0.54     11.17 o
   4   5   5      151.69      139.12     10.71 o
   5   5   5      377.40      376.88     14.27 o
   6   5   5      153.46      165.39     12.05 o
   7   5   5     2224.63     2223.15     30.68 o
   8   5   5      228.67      252.11     14.69 o
   9   5   5      756.36      705.76     21.19 o
  10   5   5      570.31      606.08     20.58 o
  11   5   5        8.98       28.73     11.63 o
  12   5   5       18.30       12.16     18.82 o
  13   5   5        6.71       34.69     13.23 o
  14   5   5      107.56      103.70     16.91 o
  15   5   5      242.04      239.26     21.27 o
  16   5   5       93.13       49.08     20.00 o
  17   5   5      129.96      151.78     21.53 o
  18   5   5       80.26      100.64     20.16 o
  19   5   5       66.87       83.81     21.11 o
  20   5   5        3.50       24.59     30.06 o
 -21   6   5        1.91       22.72     20.20 o
 -20   6   5        3.63       -5.93     27.88 o
 -19   6   5        6.32      -15.30     28.92 o
 -18   6   5       12.63       14.38     26.20 o
 -17   6   5        3.82       -2.49     24.33 o
 -16   6   5       40.61       19.28     16.98 o
 -15   6   5        0.06       17.37     14.96 o
 -14   6   5        0.82       11.17     19.20 o
 -13   6   5       63.98       56.27     14.73 o
 -12   6   5      107.12       96.24     14.57 o
 -11   6   5        0.50      -16.14     16.75 o
 -10   6   5        5.98        1.61     16.26 o
  -9   6   5        6.50        6.81     14.73 o
  -8   6   5       47.46       45.25     11.32 o
  -7   6   5      104.16       97.16     10.94 o
  -6   6   5       58.19       59.10     11.13 o
  -5   6   5        6.66        9.56      9.10 o
  -4   6   5      322.15      325.13     13.58 o
  -3   6   5        2.95       -1.72     12.28 o
  -2   6   5      401.91      369.69     12.16 o
  -1   6   5      697.90      676.41     20.96 o
   0   6   5       50.75       43.46     11.05 o
   1   6   5        0.00       -1.23      7.75 o
   2   6   5       12.97       19.06      5.86 o
   3   6   5       16.92       15.87      8.61 o
   4   6   5      333.73      341.19     14.31 o
   5   6   5      324.28      296.82     14.46 o
   6   6   5      117.09      137.20     12.16 o
   7   6   5        6.48        7.11     14.38 o
   8   6   5      403.84      386.37     17.25 o
   9   6   5        4.41       11.25     16.26 o
  10   6   5       56.63       46.51     13.23 o
  11   6   5        4.51       -8.15     18.21 o
  12   6   5        0.81      -17.52     21.31 o
  13   6   5        3.68       -1.03     20.04 o
  14   6   5        0.02      -20.54     22.30 o
  15   6   5        7.00      -25.32     25.32 o
  16   6   5        8.63       16.18     24.44 o
  17   6   5        5.11      -24.98     26.13 o
  18   6   5        0.29       -1.38     26.62 o
  19   6   5        1.87        2.95     29.26 o
  20   6   5        1.46      -31.56     31.56 o
 -21   7   5       41.74       27.27     31.40 o
 -20   7   5       46.84       20.46     23.29 o
 -19   7   5       42.60       53.59     21.34 o
 -18   7   5      152.96      148.30     22.49 o
 -17   7   5       68.42       40.12     19.70 o
 -16   7   5       11.91      -20.54     24.63 o
 -15   7   5       26.42        3.37     24.59 o
 -14   7   5      114.98      121.22     17.10 o
 -13   7   5      177.88      159.39     17.48 o
 -12   7   5      142.45      144.55     16.64 o
 -11   7   5      224.12      208.77     16.45 o
 -10   7   5      498.98      502.65     20.35 o
  -9   7   5     1731.93     1569.76     29.68 o
  -8   7   5     1124.13     1079.85     24.71 o
  -7   7   5      264.12      281.94     14.65 o
  -6   7   5      754.02      740.76     20.08 o
  -5   7   5      939.46      919.69     21.23 o
  -4   7   5      572.97      679.33     18.05 o
  -3   7   5      801.38      787.04     18.36 o
  -2   7   5      396.10      412.41     11.07 o
  -1   7   5       75.74       80.33      7.02 o
   0   7   5      554.59      551.65     11.41 o
   1   7   5      852.43      835.84     13.27 o
   2   7   5     1752.34     1765.77     18.55 o
   3   7   5     2264.80     2206.21     28.84 o
   4   7   5      152.04      153.69     12.55 o
   5   7   5      454.02      453.15     16.75 o
   6   7   5       20.96       34.62     10.98 o
   7   7   5       26.41       28.80     11.05 o
   8   7   5      242.28      229.92     15.49 o
   9   7   5        0.32      -17.56     17.56 o
  10   7   5       67.70       66.71     14.27 o
  11   7   5      223.08      230.57     17.75 o
  12   7   5      172.97      165.70     17.37 o
  13   7   5      147.49      139.58     17.44 o
  14   7   5      256.11      247.06     20.39 o
  15   7   5       22.28       16.75     23.52 o
  16   7   5       12.35      -24.40     26.09 o
  17   7   5        1.03       16.22     26.09 o
  18   7   5       20.55       21.46     27.69 o
  19   7   5        8.14       18.17     30.37 o
  20   7   5       14.58       -8.03     32.74 o
 -20   8   5        5.28      -18.74     30.10 o
 -19   8   5        0.86       -4.44     28.53 o
 -18   8   5        0.83      -29.61     29.61 o
 -17   8   5       10.50      -25.05     28.69 o
 -16   8   5       11.18      -26.24     26.24 o
 -15   8   5        3.90      -21.08     23.14 o
 -14   8   5        4.52       16.49     22.15 o
 -13   8   5       14.60       -9.45     21.57 o
 -12   8   5        8.12      -16.03     19.81 o
 -11   8   5       16.61       14.11     20.66 o
 -10   8   5       11.14       16.07     17.63 o
  -9   8   5        0.02       -5.93     18.32 o
  -8   8   5        0.62      -16.98     16.98 o
  -7   8   5      105.68      112.57     13.77 o
  -6   8   5       53.73       61.77     11.44 o
  -5   8   5      235.97      225.29     13.62 o
  -4   8   5        4.19        9.79     14.15 o
  -3   8   5      349.47      341.50     14.88 o
  -2   8   5       97.64      104.57      8.42 o
  -1   8   5      604.92      539.89     12.08 o
   0   8   5      140.69      134.07      9.81 o
   1   8   5       70.35       68.01      8.09 o
   2   8   5       17.61       19.69      7.16 o
   3   8   5       26.97       14.31     10.67 o
   4   8   5        1.03       17.67      9.72 o
   5   8   5       84.55       91.15     12.55 o
   6   8   5        1.59       -0.77     16.52 o
   7   8   5       23.17       25.44     12.01 o
   8   8   5       56.81       45.33     13.20 o
   9   8   5      175.49      172.47     15.87 o
  10   8   5       16.73       17.44     13.96 o
  11   8   5       25.86      -12.93     21.50 o
  13   8   5        5.15       -5.55     21.46 o
  14   8   5       12.61       32.05     15.99 o
  15   8   5        4.03       35.38     17.29 o
  16   8   5        0.22      -26.28     26.28 o
  17   8   5        0.14        1.42     27.00 o
  18   8   5       15.49        2.95     28.31 o
  19   8   5        0.03        1.57     29.87 o
 -19   9   5        1.82       28.92     29.41 o
 -18   9   5      132.08      124.08     22.80 o
 -17   9   5      152.47      156.10     23.06 o
 -16   9   5      138.99      132.54     21.34 o
 -15   9   5       46.13       61.74     18.13 o
 -14   9   5       24.82        5.74     24.06 o
 -13   9   5        0.37       10.56     15.53 o
 -12   9   5        0.99        6.31     21.15 o
 -11   9   5        7.39       -5.01     20.08 o
 -10   9   5      112.68      125.12     15.41 o
  -9   9   5      565.87      568.55     21.69 o
  -8   9   5      621.35      629.30     21.92 o
  -7   9   5      239.70      211.41     15.80 o
  -6   9   5      627.85      608.83     19.78 o
  -5   9   5      230.44      209.80     14.76 o
  -4   9   5      191.71      168.34     13.73 o
  -3   9   5      138.23      143.52     13.12 o
  -2   9   5      702.21      671.43     20.79 o
  -1   9   5      939.45      904.90     23.10 o
   0   9   5      643.60      621.01     23.85 o
   1   9   5      438.78      442.17     14.67 o
   2   9   5      169.06      170.89      9.40 o
   3   9   5       72.08       62.77     12.13 o
   4   9   5      254.58      268.40     15.03 o
   5   9   5      372.30      383.42     17.56 o
   6   9   5      384.70      398.49     17.90 o
   7   9   5       31.52       35.38     12.16 o
   8   9   5       89.69       86.03     14.69 o
   9   9   5       54.96       55.92     13.96 o
  10   9   5      341.51      369.35     19.74 o
  11   9   5      235.53      275.98     19.51 o
  12   9   5        7.27        4.44     22.61 o
  13   9   5       17.64        8.15     24.21 o
  14   9   5       80.74       91.88     18.67 o
  15   9   5       29.18       23.26     26.51 o
  16   9   5       13.94       20.00     19.85 o
  17   9   5       13.61      -29.53     29.53 o
  18   9   5       99.91      123.51     22.57 o
 -19  10   5        0.05       28.42     21.00 o
 -18  10   5        4.04       26.97     28.42 o
 -17  10   5       17.77       38.48     19.81 o
 -16  10   5        0.35      -27.88     27.88 o
 -15  10   5        5.57      -14.08     26.09 o
 -14  10   5        9.18      -26.47     26.47 o
 -13  10   5        3.33       19.32     17.40 o
 -12  10   5       25.12        4.48     22.45 o
 -11  10   5        9.05       13.77     21.27 o
 -10  10   5       21.24       56.42     14.38 o
  -9  10   5       29.21        9.64     20.39 o
  -8  10   5       64.71       62.85     14.46 o
  -7  10   5        3.31       18.21     11.78 o
  -6  10   5       63.62       41.73     13.43 o
  -5  10   5       22.63       21.80     12.51 o
  -4  10   5       22.07        7.38     18.40 o
  -3  10   5       36.45       24.37     12.58 o
  -2  10   5      217.39      224.34     10.35 o
  -1  10   5       85.69       91.87     13.31 o
   0  10   5      106.55      101.30      9.14 o
   1  10   5        0.26        7.58     14.36 o
   2  10   5       15.88       -0.33      9.46 o
   3  10   5        4.85        7.19     16.49 o
   4  10   5       16.59       -1.68     16.49 o
   5  10   5      130.02      141.68     14.54 o
   6  10   5        0.00      -12.58     18.90 o
   7  10   5        5.03        0.00     19.47 o
   8  10   5       86.18       89.81     15.07 o
   9  10   5       17.51       -8.07     21.34 o
  10  10   5        0.94      -10.56     19.43 o
  11  10   5        6.18        5.55     15.38 o
  12  10   5       30.00       -5.85     25.05 o
  13  10   5        0.46      -24.44     24.44 o
  14  10   5        2.13      -26.39     26.39 o
  15  10   5       20.76       51.94     17.63 o
  16  10   5        4.03       38.56     19.24 o
  17  10   5       21.68       57.15     21.31 o
  18  10   5        3.05       39.51     21.76 o
 -18  11   5        9.59       11.70     21.23 o
 -17  11   5        2.38      -29.87     29.87 o
 -16  11   5       12.72        7.08     20.50 o
 -15  11   5        4.95      -16.10     25.05 o
 -14  11   5      199.02      175.99     22.03 o
 -13  11   5      504.83      521.93     26.43 o
 -12  11   5      414.96      467.73     23.72 o
 -11  11   5      190.04      211.87     18.82 o
 -10  11   5      118.25       89.05     17.48 o
  -9  11   5       63.20       96.74     16.45 o
  -8  11   5       49.03       41.43     14.73 o
  -7  11   5        1.14        8.61     19.13 o
  -6  11   5      202.45      172.93     16.14 o
  -5  11   5      829.91      783.56     24.02 o
  -4  11   5      695.74      666.47     21.96 o
  -3  11   5      459.73      426.53     19.05 o
  -2  11   5      308.29      319.54     12.33 o
  -1  11   5      189.61      195.82     16.83 o
   0  11   5       53.80       53.23     10.96 o
   1  11   5      649.00      664.93     24.59 o
   2  11   5      223.96      255.92     11.65 o
   3  11   5      103.13      104.54     14.04 o
   4  11   5       17.64       12.74     18.59 o
   5  11   5       44.45       35.38     14.23 o
   6  11   5       51.82       65.75     14.15 o
   7  11   5      205.34      206.93     17.44 o
   8  11   5      106.58      103.74     16.18 o
   9  11   5       24.07        2.14     21.57 o
  10  11   5       17.12        5.58     22.45 o
  11  11   5        9.13       -5.89     22.53 o
  12  11   5       15.85       18.55     24.52 o
  13  11   5       67.57       78.45     19.13 o
  14  11   5      126.46      118.19     21.23 o
  15  11   5       83.40      104.46     22.11 o
  16  11   5       18.53       23.83     29.80 o
  17  11   5       24.35       45.36     21.99 o
 -17  12   5        0.67      -29.26     29.26 o
 -16  12   5        0.52       13.35     29.41 o
 -15  12   5        5.93      -28.19     29.03 o
 -14  12   5        6.41       -3.37     18.63 o
 -13  12   5        2.84      -13.04     25.86 o
 -12  12   5        0.81       31.86     16.60 o
 -11  12   5       18.22        5.97     25.32 o
 -10  12   5       14.89        2.30     23.14 o
  -9  12   5        0.00       -7.69     22.03 o
  -8  12   5        1.25      -19.93     20.66 o
  -7  12   5       33.93       37.56     15.30 o
  -6  12   5       44.98       52.56     14.11 o
  -5  12   5       63.32       52.40     14.42 o
  -4  12   5        0.49      -18.55     18.55 o
  -3  12   5       54.85       49.96     14.38 o
  -2  12   5      236.77      233.70     11.96 o
  -1  12   5      123.46      129.69     13.62 o
   0  12   5        4.15        6.46     12.97 o
   1  12   5       19.27       42.42      9.49 o
   2  12   5        4.52      -13.85     13.85 o
   3  12   5       58.81       44.64     13.50 o
   4  12   5        8.60       15.76     18.47 o
   5  12   5        0.96       -7.04     19.32 o
   6  12   5        0.01      -15.61     21.84 o
   7  12   5        4.61        6.35     20.43 o
   8  12   5       25.03       33.66     14.99 o
   9  12   5       18.67       42.30     15.80 o
  10  12   5        7.20       28.00     16.29 o
  11  12   5       60.94       79.18     17.37 o
  12  12   5        8.16        5.24     25.55 o
  13  12   5        0.00      -21.88     27.66 o
  14  12   5       12.91       23.87     25.67 o
  15  12   5       11.75       22.19     29.11 o
  16  12   5        1.03      -17.14     28.31 o
 -16  13   5       79.68       58.37     23.22 o
 -15  13   5       77.83       86.79     21.53 o
 -14  13   5       76.14      131.47     20.50 o
 -13  13   5       41.79        9.68     29.72 o
 -12  13   5       20.18      -26.43     26.43 o
 -11  13   5       10.30       10.79     16.83 o
 -10  13   5       64.22       59.14     17.79 o
  -9  13   5      185.89      187.92     19.55 o
  -8  13   5      172.67      171.90     18.86 o
  -7  13   5      133.88      120.30     17.86 o
  -6  13   5      188.50      185.59     19.09 o
  -5  13   5      425.62      435.63     21.61 o
  -4  13   5      299.92      326.58     19.13 o
  -3  13   5      396.21      387.25     21.19 o
  -2  13   5      605.24      574.74     16.52 o
  -1  13   5      445.33      435.17     24.10 o
   0  13   5      181.20      194.07     11.93 o
   1  13   5       66.97       54.65     10.48 o
   2  13   5        4.85        6.88     11.44 o
   3  13   5        8.79       12.20     20.23 o
   4  13   5      109.30      124.31     16.03 o
   5  13   5      268.33      261.63     19.93 o
   6  13   5      124.72      115.63     18.02 o
   7  13   5      161.15      141.49     19.32 o
   8  13   5       44.93       55.73     16.45 o
   9  13   5      107.18      153.84     18.13 o
  10  13   5      183.44      174.15     20.96 o
  11  13   5       41.76       51.56     18.90 o
  12  13   5        1.31       17.98     27.54 o
  13  13   5        4.83        5.78     28.61 o
  14  13   5        9.61      -29.53     30.41 o
  15  13   5        7.29        4.67     29.30 o
 -15  14   5        0.00       18.74     26.78 o
 -14  14   5        0.03        4.51     27.12 o
 -13  14   5       25.29       66.48     20.27 o
 -12  14   5       77.41       78.07     21.69 o
 -11  14   5       14.04       23.64     18.44 o
 -10  14   5        9.13       26.66     17.94 o
  -9  14   5        6.34       24.82     25.28 o
  -8  14   5       30.25       60.82     15.68 o
  -7  14   5       42.90       35.57     17.37 o
  -6  14   5      142.32      152.85     19.51 o
  -5  14   5       48.80       32.51     16.56 o
  -4  14   5        1.16       -4.51     20.92 o
  -3  14   5      122.86       87.25     17.94 o
  -2  14   5      208.37      244.08     13.25 o
  -1  14   5       49.34       56.61     11.28 o
   0  14   5       12.66       23.31     17.48 o
   1  14   5       99.76       89.26     11.29 o
   2  14   5      211.26      217.77     13.18 o
   3  14   5       55.56       55.96     16.41 o
   4  14   5       59.33       60.17     16.64 o
   5  14   5       15.88       42.50     16.07 o
   6  14   5        0.02       10.67     23.14 o
   7  14   5       18.05       62.73     16.41 o
   8  14   5       12.37       16.75     16.91 o
   9  14   5        3.42      -15.38     24.14 o
  10  14   5        0.03       20.20     17.86 o
  11  14   5        3.96       21.04     26.74 o
  12  14   5       12.14       -8.76     28.42 o
  13  14   5        2.12      -12.16     31.10 o
  14  14   5        2.73      -12.51     30.79 o
 -14  15   5        9.77       53.09     21.34 o
 -13  15   5       15.37       17.02     30.98 o
 -12  15   5       55.64       61.97     20.77 o
 -11  15   5       45.86       56.80     20.54 o
 -10  15   5      181.90      199.86     23.56 o
  -9  15   5      252.14      271.16     23.26 o
  -8  15   5      163.19      138.05     21.80 o
  -7  15   5       45.40       42.00     18.70 o
  -6  15   5       25.45       42.96     17.10 o
  -5  15   5       42.65       -2.45     26.01 o
  -4  15   5       42.75       50.45     17.56 o
  -3  15   5       36.79       50.91     17.33 o
  -2  15   5       61.17       58.47     12.30 o
  -1  15   5       46.84       78.29     38.61 o
   0  15   5      160.83      144.49     16.58 o
   1  15   5      221.87      240.69     14.78 o
   2  15   5      282.66      283.61     15.14 o
   3  15   5      240.31      234.40     20.66 o
   4  15   5      154.33      198.14     19.93 o
   5  15   5       64.40       66.33     17.14 o
   6  15   5       43.69       48.39     18.36 o
   7  15   5        0.17      -24.37     24.37 o
   8  15   5       13.28        0.00     26.20 o
   9  15   5        3.36      -12.32     28.53 o
  10  15   5       12.26       61.16     18.25 o
  11  15   5       46.53       31.25     32.09 o
  12  15   5      136.75      210.57     24.75 o
  13  15   5      173.37      153.38     24.79 o
 -12  16   5        4.49       -7.92     33.66 o
 -11  16   5       55.80       43.61     22.53 o
 -10  16   5       14.59       38.59     20.46 o
  -9  16   5        0.53      -11.32     26.58 o
  -8  16   5       13.63      -12.43     28.80 o
  -7  16   5      105.24       97.61     20.39 o
  -6  16   5      114.02       78.26     21.96 o
  -5  16   5       95.43       91.19     21.04 o
  -4  16   5       10.78      -15.72     25.67 o
  -3  16   5       57.06       26.51     28.73 o
  -2  16   5      143.88      150.52     14.31 o
  -1  16   5      195.35      210.87     15.15 o
   0  16   5        2.22       -8.91     17.28 o
   1  16   5       18.99        1.37     22.95 o
   2  16   5       43.69       25.91     15.06 o
   3  16   5      121.06      123.05     19.47 o
   4  16   5       31.14       43.18     18.97 o
   5  16   5        1.36      -27.31     27.31 o
   6  16   5        0.16        1.38     18.78 o
   7  16   5        0.02       13.96     18.55 o
   8  16   5        2.20       -7.08     27.16 o
   9  16   5       16.89       -2.91     30.03 o
  10  16   5        6.94       32.90     19.24 o
  11  16   5        0.39      -12.62     31.82 o
 -10  17   5        8.30       23.72     31.10 o
  -9  17   5       60.68       49.15     20.92 o
  -8  17   5      101.24       84.19     22.45 o
  -7  17   5      240.54      252.99     24.48 o
  -6  17   5      361.56      363.91     26.97 o
  -5  17   5      247.68      249.89     23.64 o
  -4  17   5      156.23      146.50     22.26 o
  -3  17   5       29.97       28.23     18.40 o
  -2  17   5       11.97       -8.18     33.41 o
  -1  17   5       98.56      111.64     14.50 o
   0  17   5      153.92      150.57     29.22 o
   1  17   5      225.40      226.38     31.54 o
   2  17   5       87.71       81.60     14.73 o
   3  17   5       61.53       57.03     20.35 o
   4  17   5        0.23       18.47     24.40 o
   5  17   5        0.23      -26.89     26.89 o
   6  17   5       16.54       16.10     27.46 o
   7  17   5       16.48       11.93     29.34 o
   8  17   5       84.24       99.11     21.99 o
   9  17   5      168.60      152.89     25.86 o
  -8  18   5        0.20       -2.37     21.38 o
  -7  18   5       19.42        7.80     31.10 o
  -6  18   5       71.77       92.26     21.80 o
  -5  18   5       55.87       28.92     32.78 o
  -4  18   5       11.91      -30.29     30.29 o
  -3  18   5       10.00       28.11     31.82 o
  -2  18   5       44.43       29.85     17.54 o
  -1  18   5       32.60       54.03     39.19 o
   0  18   5        5.64       -4.28     30.29 o
   1  18   5       11.33        6.46     26.51 o
   2  18   5       87.58      111.00     15.79 o
   3  18   5       27.32        2.98     30.91 o
   4  18   5       31.80       -1.53     30.26 o
   5  18   5       18.97        3.10     30.37 o
   6  18   5        0.63      -31.82     31.82 o
   7  18   5        0.21       -6.39     30.10 o
  -3  19   5      188.31      168.19     25.51 o
  -2  19   5      171.18      172.90     16.97 o
  -1  19   5      113.88      110.35     25.05 o
   0  19   5       13.79      -15.82     21.42 o
   1  19   5        3.41      -20.97     20.97 o
   2  19   5        2.39      -22.29     22.29 o
 -22   0   6        6.73        7.99     31.33 o
 -21   0   6       12.58       35.46     21.08 o
 -20   0   6       58.30      101.40     19.55 o
 -19   0   6       87.03       89.39     21.38 o
 -18   0   6      211.62      248.47     23.10 o
 -17   0   6      386.10      374.51     23.98 o
 -16   0   6      415.15      438.88     24.25 o
 -15   0   6      272.09      234.32     19.78 o
 -14   0   6       40.98       30.33     14.23 o
 -13   0   6      143.17      160.46     14.96 o
 -12   0   6       76.91       67.82     13.73 o
 -11   0   6       15.27       23.26     11.28 o
 -10   0   6     1046.31      999.56     23.26 o
  -9   0   6     6332.09     6061.39     61.16 o
  -8   0   6     9433.04     9145.55     83.31 o
  -7   0   6     7161.70     7069.93     61.66 o
  -6   0   6      450.29      474.80     14.76 o
  -5   0   6      761.58      773.84     17.14 o
  -4   0   6     2331.12     2368.27     27.62 o
  -3   0   6      371.23      315.76     11.63 o
  -2   0   6     2013.65     1856.33   1014.76 o
  -1   0   6       64.28       66.16      5.70 o
   0   0   6     5833.65     5473.50     33.81 o
   1   0   6    11265.94    10664.72     58.75 o
   2   0   6     3090.05     3069.68     43.01 o
   3   0   6     1732.85     1906.90     24.52 o
   4   0   6      260.54      257.12     12.13 o
   5   0   6      256.45      262.36     12.01 o
   6   0   6      104.49      116.24     11.40 o
   7   0   6      419.37      428.48     15.99 o
   8   0   6       97.09      115.21     11.93 o
   9   0   6      112.50      119.72     12.85 o
  10   0   6      213.14      234.67     15.95 o
  11   0   6      936.44      879.22     24.48 o
  12   0   6      786.45      753.84     25.05 o
  13   0   6      550.88      511.64     23.56 o
  14   0   6       18.30       36.03     14.34 o
  15   0   6       29.41       37.64     17.29 o
  16   0   6       29.33       -6.01     26.66 o
  17   0   6        3.76        1.26     25.17 o
  18   0   6       14.06        2.68     26.43 o
  19   0   6        0.30      -25.51     28.84 o
  20   0   6       12.96       -7.54     31.56 o
 -22   1   6       35.90       28.11     53.72 o
 -21   1   6        4.25       27.63     14.20 o
 -20   1   6       38.12       40.89     15.41 o
 -19   1   6      132.38      130.79     14.64 o
 -18   1   6      210.73      183.54     15.75 o
 -17   1   6      261.48      232.54     15.66 o
 -16   1   6       32.43       58.35     11.25 o
 -15   1   6       26.53       14.12     20.02 o
 -14   1   6      407.05      412.25     14.75 o
 -13   1   6      647.12      559.85     15.97 o
 -12   1   6      420.65      422.32     24.54 o
 -11   1   6        0.36       -8.31     11.61 o
 -10   1   6      189.43      213.38     10.98 o
  -9   1   6      165.71      165.98     11.59 o
  -8   1   6       80.14       90.32      8.52 o
  -7   1   6        2.95       -3.46     11.49 o
  -6   1   6        2.87       -0.63      8.74 o
  -5   1   6       60.36       51.47     11.97 o
  -4   1   6       26.22       35.68     11.70 o
  -3   1   6       72.07       63.49      6.41 o
  -2   1   6      433.00      396.61     12.15 o
  -1   1   6      514.81      505.81      7.46 o
   0   1   6      627.27      583.78      7.23 o
   1   1   6      467.18      439.84      7.39 o
   2   1   6      562.57      538.59      7.18 o
   3   1   6      229.12      225.57     11.84 o
   4   1   6      538.03      480.70     10.43 o
   5   1   6      444.73      419.39     11.59 o
   6   1   6      935.15      906.95     14.40 o
   7   1   6      228.14      254.04     19.58 o
   9   1   6       65.49       52.59     13.50 o
  10   1   6      340.19      287.45     12.01 o
  11   1   6      501.39      440.74     14.27 o
  12   1   6      307.81      282.66     13.03 o
  13   1   6       73.17       41.71     23.83 o
  14   1   6       20.12       34.90     20.16 o
  15   1   6      344.01      360.61     16.26 o
  16   1   6      489.46      511.55     19.08 o
  17   1   6       91.79       84.61     18.36 o
  18   1   6        6.20        0.70     18.91 o
  19   1   6       54.18       83.14     13.85 o
  20   1   6       91.86      108.21     17.73 o
 -21   2   6        9.81        5.31     20.92 o
 -20   2   6       20.53       10.93     16.55 o
 -19   2   6        0.29       -1.85     18.10 o
 -18   2   6        0.43       -8.85     50.30 o
 -17   2   6        5.97       -4.84     17.01 o
 -16   2   6       24.65       20.89     13.14 o
 -15   2   6      125.50      159.77     38.56 o
 -14   2   6      162.70      136.17     12.68 o
 -13   2   6     1005.07      981.32     22.28 o
 -12   2   6     1891.02     1668.23    914.85 o
 -11   2   6      481.10      493.55     32.47 o
 -10   2   6       30.29       19.97      9.06 o
  -9   2   6     1057.10     1028.59     15.90 o
  -8   2   6      676.39      664.69     20.56 o
  -7   2   6        6.54       18.49      6.46 o
  -6   2   6      330.17      363.62      9.83 o
  -5   2   6     1944.12     1902.37     40.77 o
  -4   2   6     6225.32     6042.81     40.16 o
  -3   2   6     8213.05     7956.65     92.78 o
  -2   2   6     1404.75     1386.06     20.30 o
  -1   2   6       48.27       43.47      4.04 o
   0   2   6      373.53      321.68     10.06 o
   1   2   6     1372.65     1223.24     10.94 o
   2   2   6     1286.15     1284.54     10.29 o
   3   2   6        0.45        9.37      6.67 o
   4   2   6     1051.51     1018.56     16.58 o
   5   2   6     3175.08     3130.64     23.58 o
   6   2   6     2084.91     2198.46     20.77 o
   7   2   6      530.71      567.28     12.51 o
   8   2   6     1019.75     1061.19     16.31 o
   9   2   6      102.34      103.24     11.74 o
  10   2   6      299.94      284.32     28.52 o
  11   2   6       10.26       -2.72     12.68 o
  12   2   6       14.13       16.45     16.64 o
  13   2   6      105.56      114.37     11.57 o
  14   2   6      141.85      140.86     12.67 o
  15   2   6      177.34      181.73     14.51 o
  16   2   6      203.57      194.47     33.60 o
  17   2   6       12.25       22.94     18.14 o
  18   2   6       20.54       -6.82     19.19 o
  19   2   6       38.78       39.73     15.36 o
  20   2   6      101.49       90.45     16.70 o
 -21   3   6        1.01       12.28     30.87 o
 -20   3   6        8.66        1.42     28.38 o
 -19   3   6      100.21      118.69     22.07 o
 -18   3   6      147.05      163.52     20.62 o
 -17   3   6       53.76       69.77     17.52 o
 -16   3   6       32.70       60.28     15.87 o
 -15   3   6       52.14       66.56     16.07 o
 -14   3   6      264.97      240.56     18.93 o
 -13   3   6      430.45      420.45     21.00 o
 -12   3   6       66.38       75.81     13.88 o
 -11   3   6        3.36       13.92     16.03 o
 -10   3   6      169.52      160.84     14.31 o
  -9   3   6      181.84      184.52     13.62 o
  -8   3   6       11.84       27.43     10.14 o
  -7   3   6        9.76       22.11      9.49 o
  -6   3   6       42.70       43.49      9.26 o
  -5   3   6       13.08       15.49      8.45 o
  -4   3   6       43.98       29.11      9.03 o
  -3   3   6       14.61       14.54      8.11 o
  -2   3   6       85.33       72.21      8.91 o
  -1   3   6        0.28        3.64      7.36 o
   0   3   6      404.38      399.01      9.24 o
   1   3   6      447.55      429.19      9.65 o
   2   3   6      873.40      850.01     34.44 o
   3   3   6      447.36      429.67     13.77 o
   4   3   6       49.38       37.41      9.83 o
   5   3   6     1240.44     1209.74     22.11 o
   6   3   6      466.85      473.43     16.22 o
   7   3   6      429.05      467.84     17.29 o
   8   3   6       48.68       75.12     11.59 o
   9   3   6      486.18      452.92     18.17 o
  10   3   6      173.10      150.86     14.57 o
  11   3   6      466.44      452.12     19.78 o
  12   3   6      412.24      365.29     20.50 o
  13   3   6       37.68       22.15     22.72 o
  14   3   6       47.77       52.56     16.60 o
  15   3   6      311.87      345.40     21.92 o
  16   3   6      269.43      248.28     23.87 o
  17   3   6      163.30      152.31     21.53 o
  18   3   6        0.49        1.38     29.15 o
  19   3   6       46.26       20.96     21.23 o
  20   3   6       29.31       -4.59     29.68 o
 -21   4   6       21.13      -24.90     32.40 o
 -20   4   6       91.25       90.35     22.53 o
 -19   4   6       61.20       66.06     20.66 o
 -18   4   6       56.75       55.85     19.39 o
 -17   4   6       84.20       86.33     19.51 o
 -16   4   6       88.70       70.72     18.09 o
 -15   4   6       32.28       44.03     16.22 o
 -14   4   6        1.11      -19.58     19.58 o
 -13   4   6       16.56       19.09     19.16 o
 -12   4   6      145.47      154.65     14.73 o
 -11   4   6      355.13      380.02     18.55 o
 -10   4   6     1314.56     1246.35     26.05 o
  -9   4   6     1564.00     1479.91     27.69 o
  -8   4   6     2728.46     2665.98     34.39 o
  -7   4   6     2223.47     2053.05     29.49 o
  -6   4   6      124.94      139.46     11.13 o
  -5   4   6       22.90       18.67      9.68 o
  -4   4   6        4.99        7.69     12.51 o
  -3   4   6        0.95       -9.64     12.16 o
  -2   4   6        8.28       22.94      5.82 o
  -1   4   6        0.74       15.60      6.45 o
   0   4   6     2503.38     2457.36     33.16 o
   1   4   6     5210.52     4899.33    107.37 o
   2   4   6     1938.58     1863.82     18.27 o
   3   4   6        2.65       22.87      8.30 o
   4   4   6      212.72      211.83     12.20 o
   5   4   6      233.46      227.02     13.16 o
   6   4   6      210.47      217.68     13.73 o
   7   4   6       28.65       34.69     11.13 o
   8   4   6      313.85      312.24     16.14 o
   9   4   6      179.04      176.68     14.34 o
  10   4   6     1144.82     1161.78     26.74 o
  11   4   6      123.93      130.89     15.57 o
  12   4   6      340.05      293.80     19.28 o
  13   4   6       41.37       43.22     15.34 o
  14   4   6        0.48       18.44     14.92 o
  15   4   6       35.31        7.04     25.70 o
  16   4   6      128.33      136.94     19.66 o
  17   4   6      128.16      152.43     21.76 o
  18   4   6       46.30       43.38     21.27 o
  19   4   6       29.69        8.91     30.64 o
  20   4   6        4.25      -14.19     31.25 o
 -21   5   6        2.20       12.66     31.79 o
 -20   5   6       24.00       37.33     20.73 o
 -19   5   6       78.69       99.14     21.27 o
 -18   5   6      108.01       80.86     21.08 o
 -17   5   6       79.14       69.46     19.43 o
 -16   5   6        4.22      -23.56     23.56 o
 -15   5   6       49.16       63.50     16.07 o
 -14   5   6      240.33      207.16     18.59 o
 -13   5   6      273.42      290.09     19.09 o
 -12   5   6      145.39      152.58     16.10 o
 -11   5   6       23.81       -6.96     19.16 o
 -10   5   6      137.75      157.94     14.00 o
  -9   5   6      243.58      204.79     15.15 o
  -8   5   6       34.82       22.30     11.44 o
  -7   5   6       43.60       39.21     10.56 o
  -6   5   6        5.66       11.40     13.62 o
  -5   5   6      185.79      200.32     12.47 o
  -4   5   6      116.64      112.15     10.82 o
  -3   5   6      128.72      116.66     10.71 o
  -2   5   6        0.00        6.54      6.58 o
  -1   5   6       22.42       19.61      5.92 o
   0   5   6        0.03       -8.86     14.34 o
   1   5   6      477.79      512.16     10.79 o
   2   5   6      429.60      426.66     20.85 o
   3   5   6      357.47      333.96     13.92 o
   4   5   6      111.55      114.71     11.63 o
   5   5   6     1230.21     1148.66     22.91 o
   6   5   6     1318.49     1326.94     25.44 o
   7   5   6      348.22      346.32     16.91 o
   8   5   6       54.24       75.05     12.97 o
   9   5   6       89.74       77.19     13.77 o
  10   5   6      479.80      441.07     19.81 o
  11   5   6      373.55      373.17     19.78 o
  12   5   6      253.99      274.26     18.82 o
  13   5   6       20.60       47.05     15.30 o
  14   5   6       48.39       16.68     25.21 o
  15   5   6      227.08      277.28     22.15 o
  16   5   6      254.51      250.46     23.56 o
  17   5   6       48.01       49.15     19.55 o
  18   5   6        0.01       12.81     28.46 o
  19   5   6       24.71       37.75     21.61 o
  20   5   6       51.55       32.05     23.37 o
 -20   6   6       15.81        0.00     28.23 o
 -19   6   6        3.87       18.70     28.69 o
 -18   6   6        0.11        2.72     27.92 o
 -17   6   6       17.57        0.00     25.36 o
 -16   6   6      134.16      131.20     19.89 o
 -15   6   6      237.64      236.73     21.19 o
 -14   6   6      421.16      503.07     23.10 o
 -13   6   6      526.51      540.06     23.60 o
 -12   6   6      758.51      746.69     24.98 o
 -11   6   6      297.47      277.58     17.37 o
 -10   6   6       87.11       84.34     14.04 o
  -9   6   6       88.77      101.10     13.50 o
  -8   6   6       20.41        6.23     16.14 o
  -7   6   6      514.46      538.95     18.55 o
  -6   6   6       39.45       40.09     11.74 o
  -5   6   6     1732.35     1746.13     27.46 o
  -4   6   6     1712.61     1769.08     27.77 o
  -3   6   6     4629.36     4174.23     39.47 o
  -2   6   6     2066.19     2046.97     19.78 o
  -1   6   6      109.30      105.11      7.51 o
   0   6   6        2.69       13.08      7.08 o
   1   6   6      860.87      762.90     17.92 o
   2   6   6     1355.75     1306.87     16.48 o
   3   6   6      103.17       95.01     11.09 o
   4   6   6      423.09      434.29     16.33 o
   5   6   6     2913.91     2791.05     35.00 o
   6   6   6     1671.06     1657.50     29.15 o
   7   6   6      839.74      869.43     22.49 o
   8   6   6      209.30      224.30     15.76 o
   9   6   6       58.78       67.47     13.23 o
  10   6   6        3.62       -3.67     19.16 o
  11   6   6        0.16        0.00     19.05 o
  12   6   6       33.16       38.98     15.57 o
  13   6   6      146.56      161.49     18.40 o
  14   6   6      117.43      107.18     19.20 o
  15   6   6      212.31      208.50     21.99 o
  16   6   6       29.72       47.20     19.01 o
  17   6   6       10.41       -1.38     28.04 o
  18   6   6        3.43      -18.97     28.08 o
  19   6   6       34.28       45.52     22.03 o
 -20   7   6       19.56       48.50     20.66 o
 -19   7   6       60.39       83.46     21.53 o
 -18   7   6      201.43      248.70     24.52 o
 -17   7   6       97.94      103.24     20.23 o
 -16   7   6        5.19       32.74     17.82 o
 -15   7   6       31.18       29.45     16.41 o
 -14   7   6      403.97      388.93     22.84 o
 -13   7   6      402.27      427.33     22.19 o
 -12   7   6      207.36      229.69     18.55 o
 -11   7   6        5.84       16.14     19.01 o
 -10   7   6       99.76       80.78     15.22 o
  -9   7   6      250.21      226.52     17.29 o
  -8   7   6      532.55      550.96     20.50 o
  -7   7   6       11.06       14.08     17.02 o
  -6   7   6       77.03       84.42     12.85 o
  -5   7   6        2.34       -3.63     14.88 o
  -4   7   6      220.73      210.72     14.31 o
  -3   7   6        0.12       -8.22     14.34 o
  -2   7   6       54.77       38.01      7.29 o
  -1   7   6       29.05       29.99      7.18 o
   0   7   6      135.87      107.84     15.32 o
   1   7   6       37.93       56.58     13.77 o
   2   7   6      382.87      397.47     11.05 o
   3   7   6      281.37      276.09     14.61 o
   4   7   6       43.80       38.40     11.93 o
   5   7   6      427.74      418.84     17.14 o
   6   7   6      674.76      710.77     21.46 o
   7   7   6      871.70      848.28     22.91 o
   8   7   6        0.08       13.96     17.33 o
   9   7   6       94.66      100.79     14.04 o
  10   7   6      398.16      411.77     20.31 o
  11   7   6      444.31      457.90     21.53 o
  12   7   6      136.14      163.60     17.79 o
  13   7   6       30.63       35.08     17.14 o
  14   7   6      129.06      125.04     18.32 o
  15   7   6      191.87      242.93     21.65 o
  16   7   6      160.94      197.83     21.15 o
  17   7   6       68.30       78.72     21.15 o
  18   7   6        2.95       20.96     28.23 o
  19   7   6       10.14       38.71     21.11 o
 -20   8   6       46.05        1.61     31.56 o
 -19   8   6       78.62       73.02     24.56 o
 -18   8   6      236.88      266.68     25.86 o
 -17   8   6      163.28      163.52     22.64 o
 -16   8   6       81.49       50.91     19.39 o
 -15   8   6        0.61      -13.46     23.60 o
 -14   8   6       77.95       86.94     17.52 o
 -13   8   6      177.84      168.15     19.51 o
 -12   8   6        3.24        1.07     15.15 o
 -11   8   6      125.07      125.96     16.94 o
 -10   8   6      458.79      506.51     21.50 o
  -9   8   6     1733.04     1799.99     33.16 o
  -8   8   6     2327.12     2303.86     36.30 o
  -7   8   6     1705.46     1627.71     30.68 o
  -6   8   6       98.22       97.77     13.23 o
  -5   8   6       59.26       73.44     12.58 o
  -4   8   6      238.63      222.04     14.73 o
  -3   8   6      312.38      282.79     14.84 o
  -2   8   6      888.63      834.71     37.49 o
  -1   8   6       46.08       48.65     14.13 o
   0   8   6     1093.83     1120.14     16.55 o
   1   8   6     3989.05     3812.20     39.07 o
   2   8   6     4410.66     4202.33     30.30 o
   3   8   6      869.55      845.52     21.46 o
   4   8   6       54.62       60.78     12.81 o
   5   8   6      215.25      205.79     15.15 o
   6   8   6      231.65      243.39     16.10 o
   7   8   6      636.88      592.80     21.57 o
   8   8   6       63.02       44.71     14.76 o
   9   8   6      142.68      119.04     15.87 o
  10   8   6      470.77      441.03     22.45 o
  11   8   6      793.11      823.30     26.85 o
  12   8   6      450.94      495.61     24.52 o
  13   8   6      133.56      154.72     18.44 o
  14   8   6       51.10       92.26     17.44 o
  15   8   6       40.69       24.82     27.20 o
  16   8   6       50.93       78.83     19.85 o
  17   8   6       16.52      -31.06     31.06 o
  18   8   6       28.17       24.63     29.61 o
 -19   9   6       84.77       62.81     23.91 o
 -18   9   6       91.70       61.89     23.52 o
 -17   9   6      139.11      144.74     22.72 o
 -16   9   6       13.98       14.92     27.96 o
 -15   9   6       28.63       25.47     18.82 o
 -14   9   6      117.72      134.11     19.43 o
 -13   9   6      461.00      546.87     25.05 o
 -12   9   6      183.91      201.39     19.28 o
 -11   9   6        7.03       14.76     14.73 o
 -10   9   6       83.41       77.30     15.84 o
  -9   9   6      173.82      189.19     16.26 o
  -8   9   6      226.61      225.60     17.63 o
  -7   9   6      154.30      146.31     15.53 o
  -6   9   6       64.92       65.52     13.77 o
  -5   9   6        1.56       12.55     16.60 o
  -4   9   6       46.15       48.88     12.74 o
  -3   9   6       67.44       58.91     12.97 o
  -2   9   6        0.01       -8.77     11.52 o
  -1   9   6        1.08       13.68     10.57 o
   0   9   6        0.02       -0.41      8.69 o
   1   9   6        0.10      -11.67     11.67 o
   2   9   6      169.82      168.73     10.09 o
   3   9   6       71.21       91.61     13.35 o
   4   9   6       18.85       13.54     17.06 o
   5   9   6      318.94      311.47     17.48 o
   6   9   6     1325.70     1295.39     28.80 o
   7   9   6      235.13      244.73     17.21 o
   8   9   6       71.39       59.56     15.45 o
   9   9   6       71.54       53.21     15.61 o
  10   9   6      346.11      343.56     21.38 o
  11   9   6      316.46      363.00     21.84 o
  12   9   6      197.45      221.01     19.24 o
  13   9   6        0.01        6.16     22.68 o
  14   9   6       36.68       49.30     18.63 o
  15   9   6      181.11      204.30     22.26 o
  16   9   6      145.31      148.22     22.49 o
  17   9   6       24.90       73.36     20.12 o
  18   9   6        0.01       11.13     29.95 o
 -18  10   6        0.07       -6.20     30.87 o
 -17  10   6        3.45       14.76     19.47 o
 -16  10   6       89.07       69.96     22.19 o
 -15  10   6      230.99      240.17     22.72 o
 -14  10   6      410.29      437.70     26.20 o
 -13  10   6      664.08      694.13     28.69 o
 -12  10   6      639.04      646.55     26.89 o
 -11  10   6      269.79      256.70     20.12 o
 -10  10   6       28.95       39.32     15.53 o
  -9  10   6      220.98      218.26     18.13 o
  -8  10   6        8.08       11.86     14.08 o
  -7  10   6       47.19       38.82     14.15 o
  -6  10   6      273.20      312.24     18.25 o
  -5  10   6     1128.08     1132.10     27.46 o
  -4  10   6     2330.33     2335.07     36.22 o
  -3  10   6     2221.61     2206.55     34.23 o
  -2  10   6      864.29      848.59     16.61 o
  -1  10   6      116.10      100.76      9.85 o
   0  10   6      240.85      224.23     10.94 o
   1  10   6      192.30      182.49     10.97 o
   2  10   6      449.19      457.30     13.33 o
   4  10   6      231.05      210.61     16.56 o
   5  10   6      844.47      802.42     24.79 o
   6  10   6     1034.37      950.14     27.12 o
   7  10   6      250.26      231.30     18.17 o
   8  10   6      404.99      372.48     21.23 o
   9  10   6       22.21       22.53     22.84 o
  10  10   6        0.29       16.26     15.95 o
  11  10   6        1.78       11.78     25.09 o
  12  10   6        0.60       27.20     16.94 o
  13  10   6       14.72       28.57     18.21 o
  14  10   6       57.08       54.16     19.62 o
  15  10   6       60.27       48.77     20.73 o
  16  10   6       32.87      -28.34     30.75 o
  17  10   6       11.74       14.11     29.11 o
 -17  11   6       20.71       32.28     22.26 o
 -16  11   6       10.18       -8.80     28.73 o
 -15  11   6       21.39       36.22     20.16 o
 -14  11   6       72.54      105.07     19.32 o
 -13  11   6      103.85      124.93     20.08 o
 -12  11   6       90.47       98.65     19.01 o
 -11  11   6       12.79       31.21     16.83 o
 -10  11   6       25.76       20.31     22.61 o
  -9  11   6       98.34       80.29     17.37 o
  -8  11   6      114.41       72.79     16.49 o
  -7  11   6       45.80       56.30     14.15 o
  -6  11   6        6.79       23.41     14.00 o
  -5  11   6       27.21        7.73     20.39 o
  -4  11   6       19.23       19.01     13.66 o
  -3  11   6        1.28        2.75     17.52 o
  -2  11   6        0.04       -1.02     27.16 o
  -1  11   6       19.26        4.55     12.90 o
   0  11   6       34.72       14.35     11.03 o
   1  11   6       86.60       74.61     10.26 o
   2  11   6       76.24       78.20     17.00 o
   3  11   6       42.24       30.22     14.61 o
   4  11   6        8.16        5.85     18.82 o
   5  11   6      323.13      338.17     19.70 o
   6  11   6      344.42      311.89     20.23 o
   7  11   6      308.62      309.25     20.35 o
   8  11   6       48.74       58.37     16.33 o
   9  11   6       56.74       15.91     24.48 o
  10  11   6      165.64      161.72     20.39 o
  11  11   6      290.63      315.80     22.57 o
  12  11   6      135.38      143.71     21.31 o
  13  11   6        9.72       13.62     19.05 o
  14  11   6       21.83      -11.21     27.12 o
  15  11   6      170.07      167.42     24.21 o
  16  11   6       91.97      101.75     23.68 o
 -17  12   6       37.15       65.71     21.31 o
 -16  12   6       25.63       13.81     30.64 o
 -15  12   6        1.18      -29.41     29.41 o
 -14  12   6        8.29       36.84     18.47 o
 -13  12   6        9.35      -27.43     27.43 o
 -12  12   6        2.51       16.29     18.47 o
 -11  12   6      128.34      157.86     19.51 o
 -10  12   6      242.08      243.69     21.76 o
  -9  12   6      757.60      747.99     27.43 o
  -8  12   6      985.60      933.54     29.15 o
  -7  12   6      456.16      435.86     22.41 o
  -6  12   6       38.40        8.53     23.60 o
  -5  12   6      166.27      181.57     16.26 o
  -4  12   6      150.54      132.61     16.60 o
  -3  12   6        3.09       19.66     13.39 o
  -2  12   6       50.71       61.82     10.70 o
  -1  12   6      393.50      390.53     21.59 o
   0  12   6      680.24      700.98     17.13 o
   1  12   6     1227.94     1161.14     20.85 o
   2  12   6      443.47      413.49     24.71 o
   3  12   6        8.28       10.02     19.55 o
   4  12   6        3.15        1.03     21.65 o
   5  12   6       10.56      -15.99     20.96 o
   6  12   6        2.67        4.40     22.38 o
   7  12   6       34.37        6.73     23.33 o
   8  12   6       95.90       92.99     17.63 o
   9  12   6      143.46      126.07     18.44 o
  10  12   6      185.11      166.20     21.11 o
  11  12   6      219.05      147.42     24.33 o
  12  12   6      110.39      126.11     21.15 o
  13  12   6       41.22       89.39     20.58 o
  14  12   6       30.07       48.39     19.51 o
  15  12   6       38.88       45.48     22.26 o
 -16  13   6        0.79      -31.67     31.67 o
 -15  13   6        0.73       15.34     30.22 o
 -14  13   6       23.71       44.14     20.88 o
 -13  13   6       72.19      100.98     21.00 o
 -12  13   6       15.91       57.87     18.63 o
 -11  13   6        0.31       22.49     25.70 o
 -10  13   6       26.65       15.26     23.52 o
  -9  13   6       81.27       41.88     17.79 o
  -8  13   6       17.82       35.34     16.26 o
  -7  13   6       23.69       -1.15     24.56 o
  -6  13   6       11.11        9.18     23.03 o
  -5  13   6        0.10       13.92     14.92 o
  -4  13   6        1.15      -22.03     22.84 o
  -3  13   6        9.00        5.28     20.88 o
  -2  13   6       31.11       22.31     12.69 o
  -1  13   6        0.42       13.32     14.86 o
   0  13   6        7.48       23.23     10.07 o
   1  13   6        4.74        9.26     11.84 o
   2  13   6       34.05       20.41     15.78 o
   3  13   6       21.60        4.32     15.15 o
   4  13   6        8.41        0.00     21.34 o
   5  13   6      105.01       90.31     17.63 o
   6  13   6      234.10      250.69     20.88 o
   7  13   6      139.92      164.17     18.44 o
   8  13   6       47.97       58.68     18.28 o
   9  13   6        4.23        0.00     22.95 o
  10  13   6       82.85       97.04     19.97 o
  11  13   6      106.84      120.53     21.80 o
  12  13   6      139.98      151.05     23.56 o
  13  13   6       21.02       19.55     28.11 o
  14  13   6       23.79       -9.22     30.37 o
 -14  14   6      144.11      128.67     24.75 o
 -13  14   6      255.87      271.50     26.05 o
 -12  14   6      451.78      494.58     29.72 o
 -11  14   6      197.60      197.98     23.52 o
 -10  14   6        0.72       18.97     18.13 o
  -9  14   6       84.49       74.36     20.35 o
  -8  14   6       45.29       21.38     26.32 o
  -7  14   6        4.67       18.63     24.40 o
  -6  14   6      142.80      144.47     19.32 o
  -5  14   6      817.36      852.95     28.88 o
  -4  14   6     1219.62     1261.65     34.00 o
  -3  14   6      878.00      881.98     28.92 o
  -2  14   6      177.26      171.01     17.27 o
  -1  14   6       43.58       44.34     14.23 o
   0  14   6      100.25       96.16     12.11 o
   1  14   6       64.84       74.11     12.20 o
   2  14   6        6.92      -11.74     29.51 o
   3  14   6        0.53       19.66     22.11 o
   4  14   6      156.62      160.58     20.35 o
   5  14   6      226.73      186.81     21.46 o
   6  14   6      199.30      212.63     20.92 o
   7  14   6      127.77      143.94     20.92 o
   8  14   6       78.62      110.05     18.74 o
   9  14   6       30.62       52.40     18.32 o
  10  14   6       12.13       23.94     26.47 o
  11  14   6        0.14      -29.64     29.64 o
  12  14   6        8.31        3.06     29.03 o
  13  14   6        3.49       -9.49     30.06 o
 -13  15   6       32.24       47.12     21.50 o
 -12  15   6       58.07       23.18     33.74 o
 -11  15   6        1.15      -29.64     29.64 o
 -10  15   6       15.61        2.91     28.42 o
  -9  15   6       54.98       40.66     20.46 o
  -8  15   6       94.88      102.78     20.58 o
  -7  15   6       17.16       53.78     17.48 o
  -6  15   6        0.76       12.35     17.75 o
  -5  15   6       12.28       42.38     16.79 o
  -4  15   6        4.81       -3.83     25.63 o
  -3  15   6        4.30      -25.05     25.05 o
  -2  15   6       11.92      -16.53     17.21 o
  -1  15   6        2.05        8.10     16.23 o
   0  15   6        0.65       10.83     13.87 o
   1  15   6       29.69       48.39     12.48 o
   2  15   6        6.01      -13.56     28.00 o
   3  15   6        0.14       32.93     16.10 o
   4  15   6        9.35      -15.53     25.59 o
   5  15   6       46.14       11.82     27.20 o
   6  15   6       55.02       -5.32     28.15 o
   7  15   6       41.96       19.13     27.85 o
   8  15   6        0.87      -26.35     28.99 o
   9  15   6        0.17      -28.57     28.57 o
  10  15   6       67.88       77.30     22.53 o
  11  15   6      106.02      134.14     23.26 o
  12  15   6       38.65       27.39     32.97 o
 -11  16   6        1.11        3.17     29.34 o
 -10  16   6       79.38       61.47     23.52 o
  -9  16   6      508.55      607.26     29.61 o
  -8  16   6      910.69      963.57     34.23 o
  -7  16   6      600.91      611.70     30.83 o
  -6  16   6       99.10      110.05     21.53 o
  -5  16   6       67.04       73.67     20.58 o
  -4  16   6      173.33      200.13     22.49 o
  -3  16   6       83.42       78.38     19.89 o
  -2  16   6       18.41       28.48     13.48 o
  -1  16   6       73.38       68.99     14.58 o
   0  16   6      461.01      469.68     18.73 o
   1  16   6      796.17      831.79     22.84 o
   2  16   6      486.18      503.98     22.85 o
   3  16   6      192.56      174.00     22.30 o
   4  16   6       39.84       40.77     20.16 o
   5  16   6        0.13      -27.58     27.58 o
   6  16   6        4.25       -7.11     26.85 o
   7  16   6       21.70       -5.81     28.84 o
   8  16   6        1.53       22.15     26.47 o
   9  16   6       27.74       -7.57     30.22 o
  10  16   6      113.22      107.45     24.33 o
  -9  17   6       28.12       12.51     29.99 o
  -8  17   6       19.53       -3.06     32.59 o
  -7  17   6       24.78       12.13     30.91 o
  -6  17   6       19.53       23.83     19.78 o
  -5  17   6        2.32       20.66     19.78 o
  -4  17   6        0.00        1.45     27.23 o
  -3  17   6        0.12        5.74     27.35 o
  -2  17   6        0.20       -5.01     19.18 o
  -1  17   6       42.69       65.29     14.94 o
   0  17   6       66.88       76.96     14.53 o
   1  17   6        5.86       -2.18     19.42 o
   2  17   6       15.46       35.92     24.06 o
   3  17   6        3.08        2.91     27.81 o
   4  17   6       26.44       73.98     19.81 o
   5  17   6       47.93       25.55     29.15 o
   6  17   6       63.04       13.69     28.50 o
   7  17   6       24.89       33.39     20.50 o
   8  17   6        0.49      -30.45     30.45 o
  -6  18   6       22.98      -30.06     30.06 o
  -5  18   6      123.68      167.96     22.72 o
  -4  18   6      470.20      436.78     29.91 o
  -3  18   6      530.50      534.01     30.26 o
  -2  18   6      161.84      171.08     17.10 o
  -1  18   6       18.32        7.43     38.88 o
   0  18   6       24.48       12.56     29.93 o
   1  18   6       41.37       50.56     14.69 o
   2  18   6       76.72       46.26     15.91 o
   3  18   6       10.07       17.06     29.61 o
   4  18   6       27.22       63.27     21.96 o
   5  18   6      113.29      133.11     23.94 o
 -21   1   7        4.94        7.01     17.99 o
 -20   1   7       24.62       -8.16     20.86 o
 -19   1   7       29.85       26.51     36.13 o
 -18   1   7       63.14       81.89     13.88 o
 -17   1   7      146.88      142.55     14.87 o
 -16   1   7       85.29       88.00     13.10 o
 -15   1   7      148.28      157.44     20.14 o
 -14   1   7        5.38       -2.20     14.40 o
 -13   1   7       48.74       25.56     13.85 o
 -12   1   7       56.79       70.56      9.63 o
 -11   1   7      168.96      158.09     10.62 o
 -10   1   7       83.18       85.47      9.26 o
  -9   1   7      583.22      553.73     26.01 o
  -8   1   7       25.29        2.88     12.05 o
  -7   1   7      184.69      182.96      9.63 o
  -6   1   7      693.91      680.59     40.32 o
  -5   1   7      218.22      212.95      8.98 o
  -4   1   7       72.29       61.70     13.43 o
  -3   1   7      111.24      119.80      7.49 o
  -2   1   7      482.13      484.84      7.63 o
  -1   1   7        2.70        5.86      4.74 o
   0   1   7        4.18        7.24      5.23 o
   1   1   7       33.73       42.17      9.27 o
   2   1   7     1202.99     1226.71     13.46 o
   3   1   7     2383.68     2373.09     21.04 o
   4   1   7     1038.62     1047.86     15.21 o
   5   1   7      109.75      103.17      8.15 o
   6   1   7      805.02      804.73     14.53 o
   7   1   7      227.65      212.48     10.08 o
   8   1   7      100.62      103.97     14.88 o
   9   1   7      111.46      126.20      9.68 o
  10   1   7      153.16      157.07     12.64 o
  11   1   7      961.70      924.67     18.93 o
  12   1   7       64.49       61.70     11.27 o
  13   1   7      212.71      216.20     14.96 o
  14   1   7       76.19       82.64     11.87 o
  15   1   7       55.86       48.00     19.57 o
  16   1   7       44.89       49.78     17.98 o
  17   1   7        5.75       -5.50     18.56 o
  18   1   7       14.23       21.30     19.41 o
  19   1   7        6.26       17.35     23.94 o
  20   1   7       14.27       14.01     18.00 o
 -21   2   7       13.49       -7.12     21.89 o
 -20   2   7        0.07       -3.50     26.43 o
 -19   2   7        0.21       -5.71     32.55 o
 -18   2   7        6.19        8.25     15.03 o
 -17   2   7       18.29       27.74     12.53 o
 -16   2   7       10.58      -23.41     35.53 o
 -15   2   7        0.22      -12.23     15.38 o
 -14   2   7        2.16        0.11     15.32 o
 -13   2   7       33.25       38.76     10.76 o
 -12   2   7       32.80       51.84     22.61 o
 -11   2   7        3.84        2.43     15.68 o
 -10   2   7        8.59        6.56     24.48 o
  -9   2   7       35.80       50.35      8.34 o
  -8   2   7      184.88      163.77      9.70 o
  -7   2   7       16.93       16.22      7.50 o
  -6   2   7        1.53       18.10      7.69 o
  -5   2   7        1.67       10.62      7.79 o
  -4   2   7      178.24      161.99      8.66 o
  -3   2   7        2.72       -9.10      9.10 o
  -2   2   7        4.07        6.84      5.52 o
  -1   2   7        7.86       -3.34      6.41 o
   0   2   7      245.04      220.21      6.07 o
   1   2   7       86.35       84.55      4.97 o
   2   2   7        2.39        9.59      4.59 o
   3   2   7       29.19       28.89     14.44 o
   4   2   7       11.31        9.23      9.64 o
   5   2   7      185.45      191.33     17.08 o
   6   2   7      168.37      143.60      9.35 o
   7   2   7      127.78      110.34      9.43 o
   8   2   7        2.28        1.18      9.00 o
   9   2   7        6.80       -8.21     15.97 o
  10   2   7       33.94       37.93      9.52 o
  11   2   7      110.15      121.21     20.29 o
  12   2   7       12.96       14.70     15.19 o
  13   2   7        0.50        8.99     11.84 o
  14   2   7       13.00      -16.51     16.51 o
  15   2   7        3.71       -1.72     18.10 o
  16   2   7        0.72       -3.77     14.82 o
  17   2   7        6.54        5.74     36.51 o
  18   2   7        4.83       21.12     15.90 o
  19   2   7        0.03        0.53     26.34 o
 -21   3   7       68.57       69.27     23.91 o
 -20   3   7       72.66       82.28     22.11 o
 -19   3   7       23.43       22.38     28.42 o
 -18   3   7        0.14       17.33     25.51 o
 -17   3   7       15.17       21.50     17.98 o
 -16   3   7       48.00       48.62     17.56 o
 -15   3   7      188.97      131.47     20.50 o
 -14   3   7      240.27      245.68     18.82 o
 -13   3   7      378.77      418.23     20.46 o
 -12   3   7      261.87      228.32     18.55 o
 -11   3   7      156.06      140.38     15.80 o
 -10   3   7      138.31      129.71     13.81 o
  -9   3   7      210.04      184.86     14.42 o
  -8   3   7       69.91       74.09     11.48 o
  -7   3   7      613.39      609.37     19.01 o
  -6   3   7      455.82      408.36     16.07 o
  -5   3   7       79.82       87.44     11.21 o
  -4   3   7        4.36       20.16      9.33 o
  -3   3   7      244.84      238.87     13.08 o
  -2   3   7     1496.56     1400.81    774.69 o
  -1   3   7      723.50      685.43     12.48 o
   0   3   7     1048.19      984.27     14.47 o
   1   3   7      556.57      501.54     23.79 o
   2   3   7      427.98      388.35     10.54 o
   3   3   7        0.85        2.60     13.43 o
   4   3   7       10.99        7.50     13.92 o
   5   3   7        0.51        2.10     10.29 o
   6   3   7      887.96      851.07     21.69 o
   7   3   7     1731.52     1675.18     29.76 o
   8   3   7      863.84      845.60     23.03 o
   9   3   7       14.71      -11.97     19.05 o
  10   3   7      310.63      280.68     18.17 o
  11   3   7       73.61       68.97     15.19 o
  12   3   7       18.94       20.12     15.57 o
  13   3   7       54.86       48.27     16.22 o
  14   3   7       51.83       70.11     16.68 o
  15   3   7       62.57       59.56     18.32 o
  16   3   7       90.82      127.99     19.35 o
  17   3   7       18.73       -9.56     28.76 o
  18   3   7       12.66       -1.45     28.99 o
  19   3   7       15.04       21.27     29.38 o
 -20   4   7        4.79      -25.55     29.72 o
 -19   4   7        0.20      -18.47     28.65 o
 -18   4   7        0.00       25.82     17.86 o
 -17   4   7        5.00       15.41     25.17 o
 -16   4   7        3.21        1.22     24.90 o
 -15   4   7        5.76       10.37     23.64 o
 -14   4   7        4.00       -5.36     20.96 o
 -13   4   7        0.83      -19.93     19.93 o
 -12   4   7        5.24      -19.43     20.16 o
 -11   4   7        3.36       15.95     13.16 o
 -10   4   7       54.66       62.73     12.97 o
  -9   4   7       22.14       17.52     12.43 o
  -8   4   7      168.74      138.05     14.19 o
  -7   4   7        0.07        0.77     10.82 o
  -6   4   7       39.74       37.98     10.82 o
  -5   4   7       15.88        0.00     14.38 o
  -4   4   7       14.52       15.53      9.33 o
  -3   4   7        2.23      -14.50     14.50 o
  -2   4   7      369.82      328.81     17.21 o
  -1   4   7      234.27      220.28      8.95 o
   0   4   7       92.53       79.46      7.53 o
   1   4   7      237.38      196.55     12.70 o
   2   4   7       23.64       29.55      7.07 o
   3   4   7      265.67      234.09     13.39 o
   4   4   7      143.72      141.49     12.51 o
   5   4   7        0.00        5.13     14.42 o
   6   4   7       55.18       15.99     16.72 o
   7   4   7      168.48      143.21     14.61 o
   8   4   7      170.94      138.05     14.11 o
   9   4   7       28.40       30.52     13.62 o
  10   4   7       12.34       35.99     13.66 o
  11   4   7       86.49      112.00     16.07 o
  12   4   7        1.04        2.10     21.04 o
  13   4   7        8.99      -15.49     22.30 o
  14   4   7       33.14      -22.84     22.84 o
  15   4   7       11.25       -1.26     25.02 o
  16   4   7        3.25       -7.96     27.77 o
  17   4   7        7.84       -1.38     28.99 o
  18   4   7        0.04        4.44     27.85 o
  19   4   7       14.19       29.64     29.87 o
 -20   5   7        7.36       43.45     20.66 o
 -19   5   7       25.85        1.45     29.19 o
 -18   5   7        8.97      -27.69     27.69 o
 -17   5   7       84.44       86.60     20.16 o
 -16   5   7       31.67       11.25     26.24 o
 -15   5   7       10.17      -23.68     23.68 o
 -14   5   7       24.77       42.76     15.99 o
 -13   5   7       41.90        0.00     22.49 o
 -12   5   7      180.33      187.04     17.17 o
 -11   5   7      342.90      328.88     18.70 o
 -10   5   7      262.47      279.00     17.33 o
  -9   5   7      111.95      118.12     14.04 o
  -8   5   7       44.75       44.10     12.24 o
  -7   5   7        0.45       22.45     10.67 o
  -6   5   7       40.44       42.61     11.67 o
  -5   5   7      253.08      289.48     15.15 o
  -4   5   7      314.15      284.97     15.26 o
  -3   5   7      918.17      902.90     21.00 o
  -2   5   7     2670.50     2641.64     23.11 o
  -1   5   7      175.64      202.14     14.44 o
   0   5   7       21.26       19.27      7.19 o
   3   5   7     1119.04     1109.07     22.80 o
   4   5   7      467.66      499.40     17.75 o
   5   5   7      257.48      267.29     15.95 o
   6   5   7      535.43      525.60     18.63 o
   7   5   7      675.31      635.57     21.69 o
   8   5   7      377.68      391.49     18.93 o
   9   5   7      332.42      348.35     18.32 o
  10   5   7      581.37      574.37     22.72 o
  11   5   7      367.44      365.37     20.62 o
  12   5   7       57.84       70.88     16.64 o
  13   5   7       23.25       -1.15     23.03 o
  14   5   7        0.68        9.52     22.61 o
  15   5   7       75.91       22.99     28.65 o
  16   5   7       32.26       35.23     19.47 o
  17   5   7       58.54       91.76     20.27 o
  18   5   7       36.02       31.52     21.04 o
  19   5   7       53.23      -26.97     34.77 o
 -20   6   7        2.54       -1.57     31.94 o
 -19   6   7        0.02      -28.27     28.27 o
 -18   6   7        7.17       55.31     19.28 o
 -17   6   7       22.22       17.48     27.00 o
 -16   6   7        2.61       -8.34     18.36 o
 -15   6   7        9.79       14.42     24.06 o
 -14   6   7        7.05      -20.35     23.64 o
 -13   6   7        9.79       -9.72     22.07 o
 -12   6   7       18.10        2.60     14.99 o
 -11   6   7       16.24       -6.81     20.35 o
 -10   6   7       69.48       63.65     14.54 o
  -9   6   7      118.36       97.39     14.11 o
  -8   6   7       21.97       13.23     11.78 o
  -7   6   7        0.39       -6.50     16.60 o
  -6   6   7      149.46      166.16     13.92 o
  -5   6   7      222.68      219.29     13.92 o
  -4   6   7       57.66       60.40     11.51 o
  -3   6   7       63.08       70.80     11.05 o
  -2   6   7      188.19      184.07      9.53 o
  -1   6   7      802.98      683.78     21.55 o
   0   6   7      207.34      211.25      9.48 o
   1   6   7       49.99       55.83      7.72 o
   2   6   7       27.00       30.74     10.88 o
   3   6   7      109.00      125.16     12.78 o
   4   6   7      112.97      103.81     13.16 o
   5   6   7       93.70      102.89     13.04 o
   6   6   7       99.84       77.61     13.96 o
   7   6   7      131.59       92.18     14.80 o
   8   6   7      114.49       90.04     14.92 o
   9   6   7        0.53       -0.46     13.08 o
  10   6   7       52.35       76.85     15.61 o
  11   6   7       20.45       39.86     15.57 o
  12   6   7        8.27       20.08     21.34 o
  13   6   7       21.41       37.94     16.68 o
  14   6   7        0.49        7.34     23.18 o
  15   6   7        0.22      -14.27     24.06 o
  16   6   7        0.10       25.67     18.70 o
  17   6   7       15.32      -28.50     28.50 o
  18   6   7        5.73        0.00     27.85 o
 -19   7   7       59.93       26.09     33.62 o
 -18   7   7       28.30        8.72     31.52 o
 -17   7   7       89.00       87.90     22.11 o
 -16   7   7       50.93       38.33     20.00 o
 -15   7   7       91.02       84.92     18.82 o
 -14   7   7       84.95       85.34     17.79 o
 -13   7   7       46.66       49.30     16.10 o
 -12   7   7      137.96      129.59     17.79 o
 -11   7   7      137.90       99.45     16.91 o
 -10   7   7      199.30      204.26     17.21 o
  -9   7   7      223.92      203.49     16.60 o
  -8   7   7      138.09      127.57     14.88 o
  -7   7   7      508.10      470.10     19.39 o
  -6   7   7      707.70      662.34     21.11 o
  -5   7   7      309.66      290.21     16.37 o
  -4   7   7        3.30      -16.10     16.10 o
  -3   7   7       26.68       36.61     11.32 o
  -2   7   7       12.84       -2.91     16.62 o
  -1   7   7       47.52       34.14      8.00 o
   0   7   7       70.23       50.54      8.09 o
   1   7   7      246.07      219.96     10.53 o
   2   7   7     1153.07     1044.97     16.83 o
   3   7   7      827.82      728.29     21.00 o
   4   7   7      147.19      118.27     13.54 o
   5   7   7       64.94       41.62     13.35 o
   6   7   7      543.34      554.78     20.04 o
   7   7   7       97.40      117.85     15.38 o
   8   7   7       30.70       27.58     13.92 o
   9   7   7        1.46      -19.66     19.66 o
  10   7   7       13.53       33.24     14.80 o
  11   7   7      297.86      272.84     21.15 o
  12   7   7      194.58      253.26     20.39 o
  13   7   7      182.09      176.18     20.04 o
  14   7   7       77.73      106.49     18.90 o
  15   7   7      110.31      100.98     21.11 o
  16   7   7       17.59       54.20     18.78 o
  17   7   7        0.57       -4.48     27.73 o
  18   7   7        0.70        6.27     29.49 o
 -19   8   7        2.76       14.23     32.93 o
 -18   8   7        0.05       -4.51     29.53 o
 -17   8   7        2.47       -1.42     20.69 o
 -16   8   7       10.94      -10.94     28.73 o
 -15   8   7        3.35       19.93     17.52 o
 -14   8   7        0.27       20.04     16.60 o
 -13   8   7        3.86        8.15     22.87 o
 -12   8   7        5.01        5.62     15.41 o
 -11   8   7       12.28       48.31     14.99 o
 -10   8   7       56.28       51.87     15.72 o
  -9   8   7       73.08       57.99     15.38 o
  -8   8   7       14.03       11.32     19.62 o
  -7   8   7        0.06        1.80     18.02 o
  -6   8   7      165.51      146.73     15.61 o
  -5   8   7       16.99       15.38     17.63 o
  -4   8   7       30.61      -18.63     18.63 o
  -3   8   7      107.33       94.21     13.58 o
  -2   8   7      242.86      245.97     13.56 o
  -1   8   7       54.63       48.05      8.85 o
   0   8   7      116.34      126.18     10.73 o
   1   8   7        9.80      -10.19     12.13 o
   2   8   7       16.24       12.30     11.76 o
   3   8   7      102.82      103.81     13.12 o
   4   8   7      140.23      143.55     15.26 o
   5   8   7        0.12      -11.55     18.47 o
   6   8   7       25.01       27.77     13.73 o
   7   8   7       66.69       42.30     14.73 o
   8   8   7        2.03       20.96     14.31 o
   9   8   7        5.96      -21.76     22.19 o
  10   8   7        0.33      -18.44     21.61 o
  11   8   7        1.22       34.85     16.14 o
  12   8   7        1.07      -26.70     26.70 o
  13   8   7        2.01       12.51     24.29 o
  14   8   7        6.41      -15.64     25.78 o
  15   8   7        0.16      -26.81     26.81 o
  16   8   7       10.62        2.95     20.66 o
  17   8   7        0.15       12.32     28.76 o
 -18   9   7       17.44      -34.35     34.35 o
 -17   9   7       87.74       71.72     22.99 o
 -16   9   7      130.58      127.60     23.75 o
 -15   9   7      165.50      174.23     22.57 o
 -14   9   7       78.40       96.74     19.51 o
 -13   9   7       37.62        8.61     26.97 o
 -12   9   7        3.92        9.41     21.38 o
 -11   9   7        2.88        8.95     16.22 o
 -10   9   7        4.36       19.28     14.88 o
  -9   9   7       49.43       60.63     15.45 o
  -8   9   7      404.82      412.34     20.62 o
  -7   9   7      522.46      583.20     22.41 o
  -6   9   7      522.32      563.81     22.26 o
  -5   9   7        6.88      -18.82     18.82 o
  -4   9   7        0.77      -14.31     17.29 o
  -3   9   7        0.86      -12.85     17.40 o
  -2   9   7      266.87      270.92     30.10 o
  -1   9   7      582.32      543.37     14.19 o
   0   9   7      134.91      134.11      9.77 o
   1   9   7      111.38      107.79     10.15 o
   2   9   7      474.70      475.33     25.86 o
   3   9   7      323.16      377.07     18.36 o
   4   9   7       76.09       67.32     13.88 o
   5   9   7       13.08       17.94     19.62 o
   6   9   7      496.08      515.50     21.84 o
   7   9   7      225.24      260.06     17.98 o
   8   9   7      477.08      526.59     23.03 o
   9   9   7      284.94      328.15     20.66 o
  10   9   7      149.55      157.52     19.20 o
  11   9   7      201.10      226.29     20.23 o
  12   9   7       66.75       80.29     18.90 o
  13   9   7        7.52       10.44     25.59 o
  14   9   7       44.74       14.92     26.93 o
  15   9   7       41.61        5.74     31.10 o
  16   9   7       32.63       24.33     29.26 o
  17   9   7        3.07        6.35     31.02 o
 -18  10   7        0.73       12.85     28.46 o
 -17  10   7        0.63       19.16     21.11 o
 -16  10   7        0.80      -19.16     28.15 o
 -15  10   7        0.62      -27.31     27.31 o
 -14  10   7        1.99      -26.16     26.16 o
 -13  10   7        0.09        2.56     25.09 o
 -12  10   7        1.34       18.47     24.44 o
 -11  10   7        4.52      -24.21     24.21 o
 -10  10   7        6.70      -19.20     22.49 o
  -9  10   7       45.54        3.25     23.10 o
  -8  10   7       32.43       34.35     15.15 o
  -7  10   7       20.31       11.17     20.35 o
  -6  10   7       12.90       -8.99     20.85 o
  -5  10   7       31.87       46.05     14.38 o
  -4  10   7        7.04       12.43     13.73 o
  -3  10   7        9.75       11.93     13.50 o
  -2  10   7       18.34        8.77     13.28 o
  -1  10   7       59.55       64.40      9.44 o
   0  10   7        0.51        3.61     12.36 o
   1  10   7       20.52        3.76     13.16 o
   2  10   7        0.21        4.81     12.81 o
   3  10   7       11.96       25.78     12.70 o
   4  10   7        3.29        0.50     13.62 o
   5  10   7       41.64       16.07     20.39 o
   6  10   7       14.90       24.44     15.41 o
   7  10   7        3.77       -9.56     21.53 o
   8  10   7        5.88       -2.22     22.72 o
   9  10   7        6.02       -5.74     21.61 o
  10  10   7       18.63       17.94     25.28 o
  11  10   7        0.14       16.26     16.94 o
  12  10   7        5.43        1.30     25.13 o
  13  10   7        0.53       38.44     17.10 o
  14  10   7        0.31       -9.87     26.97 o
  15  10   7        3.18      -28.31     28.31 o
  16  10   7        0.95      -30.79     30.79 o
 -17  11   7        6.84       19.13     29.76 o
 -16  11   7        0.68        4.59     28.57 o
 -15  11   7        0.22      -29.07     29.30 o
 -14  11   7        4.93        6.92     26.43 o
 -13  11   7      102.38      117.54     19.24 o
 -12  11   7      222.86      192.63     23.10 o
 -11  11   7      656.05      650.52     28.38 o
 -10  11   7      388.77      358.94     23.91 o
  -9  11   7       52.48       69.04     16.87 o
  -7  11   7       63.87       77.38     16.60 o
  -6  11   7        3.89       -6.39     20.04 o
  -5  11   7      111.05      110.73     17.02 o
  -4  11   7      406.22      379.10     19.81 o
  -3  11   7      352.57      323.98     19.39 o
  -2  11   7      282.36      270.53     13.90 o
  -1  11   7       90.91       90.88     10.55 o
   0  11   7       38.74       46.71     14.13 o
   1  11   7       10.71       12.24     11.41 o
   2  11   7      183.07      164.13     21.04 o
   3  11   7      267.16      252.38     18.47 o
   4  11   7      160.72      141.07     16.87 o
   5  11   7      284.76      277.77     19.74 o
   6  11   7      246.74      277.97     20.16 o
   7  11   7      166.48      168.53     17.63 o
   8  11   7       16.68        9.41     16.91 o
   9  11   7       14.44       21.80     17.17 o
  10  11   7       30.42       39.02     18.97 o
  11  11   7      202.33      201.89     22.80 o
  12  11   7      114.14      111.39     22.22 o
  13  11   7       37.24       17.25     29.84 o
  14  11   7       25.94       14.73     27.62 o
  15  11   7       35.68       46.47     21.53 o
 -16  12   7        1.75      -33.89     33.89 o
 -15  12   7        0.03      -27.35     29.34 o
 -14  12   7        1.61       -4.36     27.85 o
 -13  12   7       12.73       19.16     18.02 o
 -12  12   7        4.33       12.32     26.89 o
 -11  12   7        2.16        9.18     24.29 o
 -10  12   7       18.62       52.36     17.67 o
  -9  12   7        1.22       20.73     22.72 o
  -8  12   7        3.23       -3.52     23.33 o
  -7  12   7        9.99       -1.15     21.65 o
  -6  12   7       39.43       14.76     15.87 o
  -5  12   7       23.90        5.55     22.80 o
  -4  12   7       11.75       31.71     14.96 o
  -3  12   7       58.75       74.66     14.76 o
  -2  12   7       36.76       19.69     12.59 o
  -1  12   7        2.65       -2.45     15.10 o
   0  12   7       10.47       12.03     14.77 o
   1  12   7        0.71        3.12     15.19 o
   2  12   7        0.96      -19.48     32.02 o
   3  12   7        0.15        2.14     20.04 o
   4  12   7       31.43       12.32     16.10 o
   5  12   7        6.66        3.40     22.07 o
   6  12   7        2.73       -1.19     23.03 o
   7  12   7        9.16       20.31     24.14 o
   8  12   7        0.34        7.31     22.38 o
   9  12   7        3.25       13.88     24.90 o
  10  12   7       19.09       35.84     18.40 o
  11  12   7        1.26        0.00     29.38 o
  12  12   7        0.55       19.51     19.58 o
  13  12   7       13.44       30.10     20.88 o
  14  12   7        3.22       13.85     28.34 o
 -15  13   7       91.72       82.01     23.60 o
 -14  13   7      126.66      122.59     23.49 o
 -13  13   7       90.16       94.13     22.26 o
 -12  13   7       26.63       -5.78     28.53 o
 -11  13   7        4.47      -28.46     28.46 o
 -10  13   7        1.69        5.36     25.51 o
  -9  13   7       11.01       24.25     17.44 o
  -8  13   7      128.48      106.22     19.58 o
  -7  13   7      355.76      351.71     23.10 o
  -6  13   7      187.33      188.04     20.50 o
  -5  13   7       73.06       82.16     17.75 o
  -4  13   7        0.27      -24.59     24.59 o
  -3  13   7        1.69        4.51     22.53 o
  -2  13   7      246.78      263.40     17.29 o
  -1  13   7      342.70      338.52     15.29 o
   0  13   7      238.61      225.44     14.20 o
   1  13   7      111.58      126.53     12.85 o
   2  13   7      159.64      157.66     14.10 o
   3  13   7        7.91      -23.06     23.06 o
   4  13   7        3.58       -3.60     23.91 o
   5  13   7        0.23        1.22     23.45 o
   6  13   7       89.96       77.04     19.51 o
   7  13   7      417.88      420.56     25.09 o
   8  13   7      373.73      401.21     24.86 o
   9  13   7      267.06      254.40     24.44 o
  10  13   7      132.42      150.74     22.57 o
  11  13   7       28.46        5.85     30.26 o
  12  13   7        3.93      -30.37     31.06 o
  13  13   7        2.04       14.19     30.56 o
 -13  14   7        8.22        6.31     27.96 o
 -12  14   7       42.78       61.62     21.38 o
 -11  14   7       27.40       30.06     21.04 o
 -10  14   7        9.21       -5.66     28.92 o
  -9  14   7        0.78       -5.43     26.85 o
  -8  14   7       21.62       -7.27     18.90 o
  -7  14   7      128.94      111.04     19.81 o
  -6  14   7       97.18       56.95     19.78 o
  -5  14   7       34.66       44.26     18.02 o
  -4  14   7       13.15      -18.78     25.40 o
  -3  14   7       19.83       21.11     17.10 o
  -2  14   7       50.94       53.72     13.23 o
  -1  14   7       59.11      106.20     36.15 o
   0  14   7        0.03       28.89     12.82 o
   1  14   7        1.80       14.61     25.42 o
   2  14   7        0.90       -7.39     26.95 o
   3  14   7       23.62       44.75     17.25 o
   4  14   7        7.42       20.46     22.53 o
   5  14   7       32.05       10.37     27.00 o
   6  14   7       23.12       41.54     17.71 o
   7  14   7        0.00      -13.50     26.55 o
   8  14   7       22.26       23.33     27.92 o
   9  14   7        0.10       24.75     18.70 o
  10  14   7        2.90       10.37     28.61 o
  11  14   7        2.10      -29.11     29.11 o
  12  14   7        0.32        9.60     30.33 o
 -12  15   7       12.62      -30.49     30.49 o
 -11  15   7       77.20      118.00     22.11 o
 -10  15   7      121.42      158.43     22.64 o
  -9  15   7       98.13       69.16     22.53 o
  -8  15   7       55.05       65.41     19.89 o
  -7  15   7       13.20      -11.13     28.46 o
  -6  15   7       36.31       48.50     18.93 o
  -5  15   7       23.31       30.41     19.28 o
  -4  15   7       10.05       33.51     17.63 o
  -3  15   7       18.70       14.23     24.90 o
  -2  15   7       30.53       33.60     15.05 o
  -1  15   7        3.28      -18.57     18.57 o
   0  15   7        4.92       22.97     11.85 o
   1  15   7       19.80        8.33     18.81 o
   2  15   7      203.15      205.03     15.39 o
   3  15   7      311.15      308.76     24.02 o
   4  15   7      274.39      284.77     23.87 o
   5  15   7      196.26      189.49     21.92 o
   6  15   7      145.61      138.31     22.53 o
   7  15   7       31.34       71.11     19.85 o
   8  15   7        2.34       34.27     18.44 o
   9  15   7       11.32       32.97     19.35 o
  10  15   7        9.68       53.47     20.77 o
 -10  16   7       36.66       31.98     22.64 o
  -9  16   7        2.77        1.53     29.57 o
  -8  16   7       10.30       -4.48     27.31 o
  -7  16   7       44.02       55.62     21.08 o
  -6  16   7       99.30      110.05     21.42 o
  -5  16   7       75.13       68.54     20.96 o
  -4  16   7       14.84       19.35     19.43 o
  -3  16   7       32.36       36.64     19.58 o
  -2  16   7       19.60       -4.36     19.37 o
  -1  16   7        9.72       16.24     19.30 o
   0  16   7       25.78       11.99     19.87 o
   1  16   7        0.72      -33.79     39.09 o
   2  16   7        0.53       -9.91     18.63 o
   3  16   7       38.37       23.83     20.50 o
   4  16   7      100.11       94.33     22.38 o
   5  16   7       42.26       42.04     20.46 o
   6  16   7        2.54       -8.99     27.43 o
   7  16   7        0.04        6.12     27.39 o
   8  16   7        1.26       23.22     29.22 o
  -7  17   7       71.07       89.24     21.61 o
  -6  17   7      152.06      139.84     24.29 o
  -5  17   7       81.75       74.66     22.26 o
  -4  17   7       37.86       -3.06     30.68 o
  -3  17   7       48.52       58.45     20.27 o
  -2  17   7       34.79       47.15     26.66 o
  -1  17   7       35.84       11.34     21.04 o
   0  17   7        9.44       -6.73     17.22 o
   1  17   7       33.88       15.05     16.94 o
   2  17   7       83.82       92.11     15.71 o
   3  17   7       62.30       66.75     20.73 o
   4  17   7       17.71       70.46     18.97 o
   5  17   7        0.59       36.15     20.77 o
   6  17   7        7.72      -17.52     31.21 o
  -2  18   7       12.18        7.19     21.94 o
  -1  18   7       30.50        9.47     35.02 o
   0  18   7       17.05       50.71     14.78 o
   1  18   7        4.18        3.19     16.76 o
 -20   0   8       36.05       44.94     21.73 o
 -19   0   8      123.81      140.53     24.44 o
 -18   0   8      155.28      143.74     22.61 o
 -17   0   8      143.47      137.85     21.73 o
 -16   0   8      242.80      217.38     22.19 o
 -15   0   8      226.66      221.43     20.66 o
 -14   0   8       18.59       12.70     15.91 o
 -13   0   8      250.08      279.73     19.24 o
 -12   0   8      125.49      125.92     16.52 o
 -11   0   8        8.50       -1.87     19.81 o
 -10   0   8       75.33       44.26     14.11 o
  -9   0   8     1039.38     1032.80     25.17 o
  -8   0   8     2670.72     2436.93     35.57 o
  -7   0   8     3527.65     3386.31     40.66 o
  -6   0   8     3640.70     3418.97     39.63 o
  -5   0   8      105.97       86.10     12.16 o
  -4   0   8     1284.26     1309.39     24.86 o
  -3   0   8     2778.99     2828.12     34.16 o
  -2   0   8     2445.41     2499.12     25.11 o
  -1   0   8      153.57      141.46      9.03 o
   0   0   8     3811.10     3459.67     26.49 o
   1   0   8     8254.89     7846.88    113.68 o
   2   0   8     4356.13     4125.92     29.14 o
   3   0   8     1381.15     1262.91     25.05 o
   5   0   8       27.59       41.92     11.70 o
   6   0   8       39.89       46.32     12.24 o
   7   0   8      106.07      115.06     13.77 o
   8   0   8       68.06       53.51     13.31 o
   9   0   8      341.02      293.04     17.94 o
  10   0   8        0.98       13.62     20.43 o
  11   0   8      415.46      404.27     21.99 o
  12   0   8       62.73       55.62     17.25 o
  14   0   8       67.45       81.59     18.36 o
  15   0   8       10.76      -27.43     27.43 o
  16   0   8       80.65      131.12     20.20 o
  17   0   8       55.02       99.07     20.73 o
  18   0   8        0.07       18.82     19.89 o
  19   0   8        8.78       14.19     30.29 o
 -20   1   8        0.53       22.07     20.86 o
 -19   1   8       62.01       58.69     60.30 o
 -18   1   8      163.97      159.26     33.43 o
 -17   1   8      196.20      230.88     16.45 o
 -16   1   8       39.38       28.95     17.10 o
 -15   1   8       18.15       -5.23     17.25 o
 -14   1   8      169.10      207.26     15.74 o
 -13   1   8      290.05      292.34     14.27 o
 -12   1   8      162.19      168.61     12.87 o
 -11   1   8       66.19       70.57     14.04 o
 -10   1   8        7.83        5.93     13.67 o
  -9   1   8        4.86       -0.02     11.56 o
  -8   1   8       83.17       84.73      9.52 o
  -7   1   8       59.69       56.20      8.90 o
  -6   1   8      128.02      121.09      9.29 o
  -5   1   8       39.45       42.73      8.13 o
  -4   1   8       78.18       84.05      8.82 o
  -3   1   8       11.50      -11.12     17.63 o
  -2   1   8        1.45       -1.46      7.88 o
  -1   1   8      102.73       96.40      5.87 o
   0   1   8      215.46      195.80      7.20 o
   1   1   8      632.45      604.64      9.17 o
   2   1   8      671.64      626.45      9.37 o
   3   1   8       13.25        4.89     10.51 o
   4   1   8      320.75      313.29     12.97 o
   5   1   8      267.30      292.50     23.35 o
   6   1   8      415.68      442.22     13.29 o
   7   1   8      184.09      226.84     11.37 o
   8   1   8       14.04       19.66      9.26 o
   9   1   8        0.35        7.86     10.60 o
  10   1   8       47.55       32.87     11.37 o
  11   1   8      567.96      523.32     29.66 o
  12   1   8      176.61      155.10     13.51 o
  13   1   8      150.28      152.55     13.13 o
  14   1   8       25.74       26.09     25.15 o
  15   1   8      118.57      141.00     14.91 o
  16   1   8      168.18      171.62     16.01 o
  17   1   8       87.19      111.14     15.24 o
  18   1   8       13.11       12.24     20.08 o
  19   1   8        0.56       -0.77     17.84 o
 -20   2   8        3.14        7.00     17.36 o
 -19   2   8       15.60       32.38     13.83 o
 -18   2   8        0.07      -25.67     25.67 o
 -17   2   8       12.61        5.87     18.43 o
 -16   2   8        3.53      -17.37     17.37 o
 -15   2   8       77.94       73.45     12.69 o
 -14   2   8      350.19      354.41     15.51 o
 -13   2   8      321.28      308.48     14.41 o
 -12   2   8      719.64      714.44     17.80 o
 -11   2   8      444.15      404.87     14.77 o
 -10   2   8       24.91       11.32     16.89 o
  -9   2   8      169.82      158.50     12.01 o
  -8   2   8      542.70      486.15     13.59 o
  -7   2   8      476.02      457.62     21.44 o
  -6   2   8        7.06       20.43      8.82 o
  -5   2   8      351.05      376.05     20.92 o
  -4   2   8     4262.21     4361.67    119.90 o
  -3   2   8     6278.31     6222.51     43.23 o
  -2   2   8     5358.91     5409.88     33.46 o
  -1   2   8      841.98      807.68     10.22 o
   0   2   8      339.98      285.63      7.16 o
   1   2   8      552.66      498.41     14.17 o
   2   2   8      275.68      252.15     13.21 o
   3   2   8      127.98      157.94     22.38 o
   4   2   8     2210.51     2139.92     32.11 o
   5   2   8     1838.89     1785.01     28.19 o
   6   2   8     1061.51     1062.26     17.66 o
   7   2   8      951.08      955.06     17.73 o
   8   2   8      686.99      692.93     27.02 o
   9   2   8      181.45      205.40     11.35 o
  10   2   8       13.25       25.76     21.19 o
  11   2   8        8.14       13.48     15.55 o
  12   2   8       41.13       54.18     11.46 o
  13   2   8      132.23      139.11     13.36 o
  14   2   8       48.58        5.66     18.74 o
  15   2   8        7.05       37.70     12.89 o
  16   2   8        6.64       -8.04     20.22 o
  17   2   8       10.95      -10.09     19.73 o
  18   2   8       12.61        5.36     21.38 o
 -20   3   8        2.83      -30.75     30.75 o
 -19   3   8       34.12       34.50     21.65 o
 -18   3   8      103.49       94.63     22.57 o
 -17   3   8       87.32       97.50     20.73 o
 -16   3   8       13.84       43.91     17.67 o
 -15   3   8       33.35       21.65     24.10 o
 -14   3   8      182.22      177.18     19.47 o
 -13   3   8      133.05      144.28     17.94 o
 -12   3   8       80.30       85.26     17.06 o
 -11   3   8        0.10       -8.72     17.82 o
 -10   3   8        0.09       -7.38     18.59 o
  -9   3   8        1.00       -2.60     17.82 o
  -8   3   8        0.03       15.87     17.14 o
  -7   3   8       57.43       55.00     12.24 o
  -6   3   8        1.45       -9.37     15.15 o
  -5   3   8       13.38        1.53     15.76 o
  -4   3   8       14.53       20.00     11.28 o
  -3   3   8       57.01       76.88     11.02 o
  -2   3   8       74.40       60.74     23.26 o
  -1   3   8       51.81       39.95      8.04 o
   0   3   8      162.99      151.03     12.87 o
   1   3   8      518.43      511.18     12.67 o
   2   3   8      548.04      487.78     12.35 o
   3   3   8      163.33      139.54     12.89 o
   4   3   8       23.20       41.85     11.59 o
   5   3   8      330.13      348.61     16.83 o
   6   3   8      435.46      450.36     18.97 o
   7   3   8      180.40      188.46     16.37 o
   8   3   8      304.71      352.06     18.09 o
   9   3   8        2.35       13.23     19.66 o
  10   3   8      143.95      108.63     16.79 o
  11   3   8      248.98      274.18     19.28 o
  12   3   8      471.51      519.21     23.94 o
  13   3   8       60.38       52.14     16.98 o
  14   3   8        3.70        2.49     23.33 o
  15   3   8      175.70      168.34     22.64 o
  16   3   8      170.12      203.38     22.87 o
  17   3   8       43.65       -4.36     30.91 o
  18   3   8       24.22       16.87     29.76 o
 -20   4   8       38.11       28.23     22.91 o
 -19   4   8      143.69      174.08     22.84 o
 -18   4   8       59.75       -7.15     32.09 o
 -17   4   8       73.55       53.59     20.96 o
 -16   4   8       95.83      117.77     19.35 o
 -15   4   8       21.24        8.57     25.47 o
 -14   4   8        0.11        9.14     15.87 o
 -13   4   8      165.14      189.30     18.90 o
 -12   4   8       13.33        6.31     22.11 o
 -11   4   8      187.65      193.36     17.06 o
 -10   4   8      757.12      747.41     24.56 o
  -9   4   8      980.92      947.00     25.63 o
  -8   4   8     1107.05     1040.60     25.86 o
  -7   4   8      852.09      803.33     22.91 o
  -6   4   8      242.10      210.42     15.45 o
  -5   4   8       11.84       27.69     11.70 o
  -4   4   8      168.35      199.78     13.54 o
  -3   4   8      812.10      816.61     21.65 o
  -2   4   8       16.67       21.35     13.54 o
  -1   4   8      483.95      498.90     12.82 o
   0   4   8     2530.13     2339.00     31.17 o
   1   4   8     4121.33     3835.79     65.94 o
   2   4   8     1229.67     1193.54     17.77 o
   3   4   8      597.74      560.18     19.05 o
   4   4   8      264.62      249.20     15.61 o
   5   4   8       30.84       33.66     12.09 o
   6   4   8       56.87       66.40     12.70 o
   7   4   8        6.12       23.72     12.16 o
   8   4   8       99.97       76.62     15.03 o
   9   4   8      282.52      240.29     18.21 o
  10   4   8      272.35      275.25     19.28 o
  11   4   8      174.66      183.14     18.70 o
  12   4   8       93.99       78.22     18.17 o
  13   4   8       25.82        8.34     24.29 o
  14   4   8        1.42      -12.47     24.86 o
  15   4   8        0.13       -2.68     26.32 o
  16   4   8       66.34       98.99     21.80 o
  17   4   8       76.80      110.39     22.07 o
  18   4   8       17.93       13.27     21.69 o
 -19   5   8       40.83       50.61     21.99 o
 -18   5   8       97.80      125.16     23.06 o
 -17   5   8       61.95       79.52     20.77 o
 -16   5   8       24.31       52.86     18.32 o
 -15   5   8       29.89       41.54     18.09 o
 -14   5   8      169.15      149.71     19.43 o
 -13   5   8      155.26      179.47     19.16 o
 -12   5   8       47.86       45.79     15.45 o
 -11   5   8        6.47        3.06     20.46 o
 -10   5   8       39.14       40.89     14.04 o
  -9   5   8       45.24       23.26     14.23 o
  -8   5   8        1.95      -18.78     18.78 o
  -7   5   8       13.49       14.57     15.57 o
  -6   5   8       17.45       20.00     11.32 o
  -5   5   8       25.38       30.41     11.55 o
  -4   5   8       31.61       -3.17     17.79 o
  -3   5   8       58.31       61.93     12.43 o
  -2   5   8       16.64       24.30      8.07 o
  -1   5   8      211.01      183.10     10.02 o
   0   5   8       24.77       23.35      8.02 o
   1   5   8      191.45      198.03     10.02 o
   2   5   8      536.00      500.12     13.27 o
   3   5   8      263.07      260.68     15.15 o
   4   5   8        0.89        5.81     15.49 o
   5   5   8      141.58      166.39     14.84 o
   6   5   8      310.25      278.77     17.29 o
   7   5   8      549.59      561.17     20.88 o
   8   5   8      146.65      126.61     16.94 o
   9   5   8       22.86       30.52     14.57 o
  10   5   8      130.05      142.98     16.64 o
  11   5   8      447.49      436.86     22.38 o
  12   5   8      543.23      537.42     25.59 o
  13   5   8       40.48       51.26     17.56 o
  14   5   8       26.71        3.83     25.44 o
  15   5   8      123.43      134.99     21.65 o
  16   5   8      141.80      125.35     23.68 o
  17   5   8       73.80       65.60     22.41 o
  18   5   8        0.01       30.94     20.04 o
 -19   6   8       30.30        7.04     22.72 o
 -18   6   8        6.09       10.40     29.87 o
 -17   6   8        5.92      -30.22     30.22 o
 -16   6   8        0.14      -26.35     26.35 o
 -15   6   8      140.42      157.21     20.20 o
 -14   6   8      516.67      464.24     26.09 o
 -13   6   8      582.61      564.38     25.67 o
 -12   6   8      602.45      630.14     25.93 o
 -11   6   8      164.18      154.00     17.44 o
 -10   6   8       19.82       10.60     14.73 o
  -9   6   8      315.62      308.37     18.59 o
  -8   6   8      198.99      175.19     16.33 o
  -7   6   8        1.70       -3.56     17.29 o
  -6   6   8      382.37      407.40     18.47 o
  -5   6   8      556.03      588.14     20.69 o
  -4   6   8     1727.64     1724.79     31.29 o
  -3   6   8     1891.37     1790.12     30.94 o
  -2   6   8     1356.35     1348.59     19.02 o
  -1   6   8      608.34      595.81     13.94 o
   0   6   8       63.55       65.11      8.81 o
   1   6   8        2.87        7.72      9.53 o
   2   6   8       82.76       83.64     14.84 o
   3   6   8       76.21       51.03     13.43 o
   4   6   8      179.54      175.15     15.15 o
   5   6   8      526.94      554.67     20.62 o
   6   6   8      682.17      680.74     23.22 o
   7   6   8     1058.67      998.14     27.20 o
   8   6   8      946.42      933.88     27.77 o
   9   6   8      326.44      330.79     19.62 o
  10   6   8       14.54       40.70     15.45 o
  11   6   8       41.55       21.57     23.45 o
  12   6   8        0.81      -24.90     24.90 o
  13   6   8       72.41       85.83     19.47 o
  14   6   8       17.43       35.27     18.67 o
  15   6   8       12.56       12.47     28.46 o
  16   6   8       14.33       26.51     28.19 o
  17   6   8       15.40       27.73     30.18 o
 -19   7   8       16.55       22.45     23.14 o
 -18   7   8       88.54      120.53     23.60 o
 -17   7   8      186.72      215.96     23.72 o
 -16   7   8       41.75       26.47     28.99 o
 -15   7   8        2.17        7.88     27.08 o
 -14   7   8      139.41      141.53     20.12 o
 -13   7   8      331.30      333.93     23.37 o
 -12   7   8      101.59       52.98     18.90 o
 -11   7   8       20.39       41.46     15.38 o
 -10   7   8        6.88      -13.62     21.76 o
  -9   7   8       63.43       57.34     15.45 o
  -8   7   8       97.78       95.63     15.15 o
  -7   7   8      171.00      169.72     16.03 o
  -6   7   8        0.87        8.26     18.21 o
  -5   7   8        9.86        2.22     13.12 o
  -4   7   8       35.87       36.34     13.31 o
  -3   7   8       10.10        9.33     17.10 o
  -2   7   8       42.89       38.40     16.45 o
  -1   7   8       18.48       33.58     14.90 o
   0   7   8        1.38        6.69     11.70 o
   1   7   8      254.72      269.88     11.64 o
   2   7   8      263.79      265.75     11.43 o
   3   7   8      118.70      117.62     14.99 o
   4   7   8        2.45        2.72     12.24 o
   5   7   8      281.46      259.49     17.25 o
   6   7   8      344.47      315.64     19.74 o
   7   7   8      577.74      556.43     23.14 o
   8   7   8      227.20      248.21     19.20 o
   9   7   8        6.66      -19.35     20.73 o
  10   7   8      242.35      266.61     20.39 o
  11   7   8      396.75      405.99     23.75 o
  12   7   8      287.74      287.76     23.79 o
  13   7   8       52.78       76.88     18.09 o
  14   7   8       24.58       50.45     18.44 o
  15   7   8      230.99      243.92     25.13 o
  16   7   8      105.74      111.88     23.56 o
  17   7   8       38.83       23.68     31.75 o
 -18   8   8      109.91      147.49     24.25 o
 -17   8   8      175.88      233.02     25.47 o
 -16   8   8      162.38      151.01     24.02 o
 -15   8   8       67.75       99.68     20.50 o
 -14   8   8       51.88       46.28     19.35 o
 -13   8   8      298.70      287.07     23.10 o
 -12   8   8      232.96      240.67     21.61 o
 -11   8   8        5.28       -7.96     22.76 o
 -10   8   8      543.97      538.45     24.48 o
  -9   8   8      898.70      931.97     28.00 o
  -8   8   8     1198.20     1285.90     30.60 o
  -7   8   8      594.70      625.70     23.68 o
  -6   8   8      452.64      500.93     20.69 o
  -5   8   8       28.81       50.61     12.93 o
  -4   8   8       14.38       14.76     16.87 o
  -3   8   8      176.01      191.21     15.72 o
  -2   8   8      127.07      123.85     10.18 o
  -1   8   8       36.86       59.63      9.20 o
   0   8   8      542.18      516.41     14.21 o
   1   8   8     1155.93     1161.88     37.54 o
   2   8   8     1484.81     1493.23     21.50 o
   3   8   8     2022.26     1941.05     33.81 o
   4   8   8     1364.23     1489.01     30.94 o
   5   8   8      289.12      278.12     19.24 o
   6   8   8        0.14        0.99     20.20 o
   7   8   8      201.35      201.66     17.71 o
   8   8   8       83.58       84.11     17.44 o
   9   8   8       56.75       34.77     16.91 o
  10   8   8       71.95       57.38     18.44 o
  11   8   8      289.41      276.28     22.45 o
  12   8   8      389.21      412.99     25.21 o
  13   8   8      131.76      114.98     22.07 o
  14   8   8       24.41       29.87     19.20 o
  15   8   8        0.66      -13.20     27.92 o
  16   8   8       26.14       32.67     22.38 o
 -17   9   8      106.26      110.70     22.91 o
 -16   9   8       70.01       92.30     22.22 o
 -15   9   8        0.22      -19.70     27.92 o
 -14   9   8       75.08       82.85     20.81 o
 -13   9   8      148.16      131.05     22.03 o
 -12   9   8      213.06      190.53     22.57 o
 -11   9   8        8.52        2.41     23.49 o
 -10   9   8        4.43        0.00     22.99 o
  -9   9   8       79.21       78.45     17.10 o
  -8   9   8      116.86       89.85     17.63 o
  -7   9   8       54.72       42.46     15.26 o
  -6   9   8      108.24      101.98     16.26 o
  -5   9   8        0.21      -13.88     20.12 o
  -4   9   8        0.15       -2.95     19.66 o
  -3   9   8       11.92       -4.70     18.70 o
  -2   9   8       35.08       29.59     27.41 o
  -1   9   8       42.58       23.52     10.95 o
   0   9   8        9.76       21.49     10.85 o
   1   9   8      117.66      112.85     11.09 o
   2   9   8      257.34      215.91     24.82 o
   3   9   8      156.47      162.98     16.33 o
   4   9   8        9.62      -13.12     21.38 o
   5   9   8      203.15      233.10     17.79 o
   6   9   8      372.48      398.19     21.11 o
   7   9   8      469.76      393.18     22.15 o
   8   9   8       40.11       44.37     16.94 o
   9   9   8        0.14       20.54     16.64 o
  10   9   8      196.13      187.01     21.69 o
  11   9   8      517.33      547.59     27.62 o
  12   9   8      251.41      296.10     24.56 o
  13   9   8       23.69       38.86     19.47 o
  14   9   8       41.86      -14.38     29.99 o
  15   9   8       98.91       97.77     23.22 o
  16   9   8       91.56       33.74     33.97 o
 -17  10   8        4.17        0.00     28.31 o
 -16  10   8        3.64       25.47     20.69 o
 -15  10   8       94.76       79.68     21.34 o
 -14  10   8      295.82      248.51     24.33 o
 -13  10   8      538.79      560.87     28.42 o
 -12  10   8      417.03      413.60     26.78 o
 -11  10   8      205.37      182.45     20.85 o
 -10  10   8        0.42       16.87     24.02 o
  -9  10   8      183.42      155.26     19.24 o
  -8  10   8      187.29      217.87     20.04 o
  -7  10   8        8.40      -13.12     22.07 o
  -6  10   8      146.84      152.20     17.67 o
  -5  10   8      320.20      351.25     20.20 o
  -4  10   8     1069.56     1048.86     28.96 o
  -3  10   8     1243.94     1161.59     29.38 o
  -2  10   8      754.30      702.89     18.01 o
  -1  10   8      490.83      490.08     15.09 o
   0  10   8       99.82       83.63     11.08 o
   1  10   8       42.30       52.10     10.55 o
   2  10   8       46.11       50.34     11.10 o
   3  10   8        5.11       22.95     13.77 o
   4  10   8       29.25       51.26     14.80 o
   5  10   8      263.99      256.24     19.70 o
   6  10   8      468.10      476.98     24.06 o
   7  10   8      714.93      639.55     25.70 o
   8  10   8      481.57      508.31     25.63 o
   9  10   8      270.17      251.76     21.08 o
  10  10   8       18.52       53.74     18.02 o
  11  10   8       19.35       16.03     19.66 o
  13  10   8       13.28       48.12     19.89 o
  14  10   8       13.45       30.64     19.62 o
  15  10   8        0.70       36.15     19.58 o
 -16  11   8       20.51      -23.94     33.28 o
 -15  11   8        0.11      -32.28     32.28 o
 -14  11   8       47.81       45.06     21.15 o
 -13  11   8       72.40       59.10     21.08 o
 -12  11   8       14.08       13.69     27.00 o
 -11  11   8        3.85        9.87     17.79 o
 -10  11   8       14.54       -6.35     26.20 o
  -9  11   8       31.44       35.57     17.56 o
  -8  11   8       28.81       13.20     23.29 o
  -7  11   8       19.15       19.70     23.06 o
  -6  11   8        3.68      -16.03     22.72 o
  -5  11   8        6.24       16.72     21.92 o
  -4  11   8       23.30       30.29     16.45 o
  -3  11   8        8.56        3.71     14.80 o
  -2  11   8       87.55       97.72     11.50 o
  -1  11   8       42.51       39.07     14.11 o
   0  11   8       14.55       17.30     16.91 o
   1  11   8      127.87      117.38     13.90 o
   2  11   8      329.90      331.36     14.67 o
   3  11   8       62.70       76.35     15.99 o
   4  11   8        4.09      -22.61     22.61 o
   5  11   8      150.57      154.91     18.93 o
   6  11   8      383.16      384.23     23.29 o
   7  11   8      225.00      240.94     21.00 o
   8  11   8      205.07      171.36     20.88 o
   9  11   8       43.96       73.78     18.70 o
  10  11   8       86.34       94.63     20.43 o
  11  11   8      167.36      198.71     23.83 o
  12  11   8      167.49      224.03     22.19 o
  13  11   8        5.39       44.87     18.97 o
  14  11   8        5.71        0.00     29.99 o
 -15  12   8        8.65       19.09     22.03 o
 -14  12   8        0.62      -30.18     30.18 o
 -13  12   8       24.97       31.33     20.43 o
 -12  12   8       13.74      -24.48     27.81 o
 -11  12   8       21.66       24.94     19.81 o
 -10  12   8      259.12      290.70     23.68 o
  -9  12   8      329.66      332.97     25.02 o
  -8  12   8      410.69      432.50     24.17 o
  -7  12   8      399.71      378.60     24.14 o
  -6  12   8       64.82       97.81     17.79 o
  -5  12   8        0.64       10.67     22.95 o
  -4  12   8       46.22       22.30     17.90 o
  -3  12   8       82.71       83.62     16.87 o
  -2  12   8        0.67       15.60     15.07 o
  -1  12   8      230.43      233.94     14.76 o
   0  12   8      763.58      766.78     19.34 o
   1  12   8      973.81     1026.26     21.65 o
   2  12   8      852.68      825.96     20.64 o
   3  12   8      408.63      452.04     22.57 o
   4  12   8      153.24      181.65     19.51 o
   5  12   8       17.24       14.65     24.14 o
   6  12   8       11.67        8.84     24.52 o
   7  12   8        4.81       25.55     17.40 o
   8  12   8       47.67       31.90     18.55 o
   9  12   8      200.08      247.25     22.41 o
  10  12   8      150.17      171.44     23.29 o
  11  12   8       74.50       24.94     31.94 o
  12  12   8       66.50       87.90     21.46 o
  13  12   8       23.17       -6.35     33.09 o
 -13  13   8       28.68        1.57     30.26 o
 -12  13   8       15.17       19.70     28.27 o
 -11  13   8        0.91      -27.54     27.54 o
 -10  13   8       28.84        2.83     28.99 o
  -9  13   8       29.52       54.05     17.86 o
  -8  13   8       23.10       -3.94     26.89 o
  -7  13   8        3.89       42.30     16.10 o
  -6  13   8        4.02      -24.44     24.44 o
  -5  13   8        0.09        0.00     25.63 o
  -4  13   8        4.47       16.26     23.94 o
  -3  13   8       46.93       49.34     17.25 o
  -2  13   8       36.89       35.27     14.59 o
  -1  13   8       58.24       52.75     22.28 o
   0  13   8        1.64        9.06     17.71 o
   1  13   8      128.91      122.99     17.92 o
   2  13   8       53.19       58.29     27.37 o
   3  13   8      102.13      107.25     18.74 o
   4  13   8        0.39      -24.21     24.21 o
   5  13   8      114.78       91.46     19.51 o
   6  13   8      131.67      116.17     20.50 o
   7  13   8       53.75       66.94     20.31 o
   8  13   8       12.86      -11.02     26.24 o
   9  13   8        2.21        3.56     18.59 o
  10  13   8       69.34       43.07     22.38 o
  11  13   8      121.99      153.38     23.06 o
  12  13   8       49.32       27.23     32.55 o
 -12  14   8      149.25      152.96     25.28 o
 -11  14   8      131.24      116.24     24.37 o
 -10  14   8       35.25       28.31     21.84 o
  -9  14   8       19.79       30.03     19.09 o
  -8  14   8       49.44       52.33     19.24 o
  -7  14   8       39.73       38.67     20.04 o
  -6  14   8        4.55      -14.92     25.55 o
  -5  14   8      173.97      182.38     21.57 o
  -4  14   8      553.52      510.26     28.31 o
  -3  14   8      778.00      727.03     29.95 o
  -2  14   8      618.59      601.32     19.63 o
  -1  14   8       98.93      146.98     27.25 o
   0  14   8        0.57       10.73     17.86 o
   1  14   8      118.29      106.52     14.70 o
   2  14   8       74.15       90.24     21.75 o
   3  14   8       14.02       40.47     18.09 o
   4  14   8      172.44      157.78     22.53 o
   5  14   8      369.67      411.27     25.40 o
   6  14   8      303.12      284.12     24.75 o
   7  14   8      173.42      168.99     21.73 o
   8  14   8       89.96      114.14     21.08 o
   9  14   8        9.85       -1.49     28.57 o
  10  14   8        0.16        4.70     29.15 o
 -10  15   8        1.77      -28.61     28.61 o
  -9  15   8       20.40      -13.62     30.68 o
  -8  15   8       21.94       32.55     19.55 o
  -7  15   8       19.49       -2.22     20.43 o
  -6  15   8        6.92      -28.69     28.69 o
  -5  15   8        2.22       29.99     18.74 o
  -4  15   8        0.71       13.46     19.97 o
  -3  15   8        4.30       42.42     18.05 o
  -2  15   8        0.59        0.10     14.83 o
  -1  15   8        8.57      -32.48     53.05 o
   0  15   8        2.63       18.90     20.48 o
   1  15   8       59.72       62.82     18.99 o
   2  15   8       59.05       68.50     19.62 o
   3  15   8        0.09      -27.50     27.50 o
   4  15   8       16.38       21.69     28.23 o
   5  15   8       31.90       19.01     21.15 o
   6  15   8       70.00       59.40     22.15 o
   7  15   8       51.78       42.50     21.61 o
   8  15   8        3.81       20.00     27.96 o
   9  15   8        6.98       -3.14     29.34 o
  -8  16   8      357.01      350.56     28.53 o
  -7  16   8      438.99      396.27     30.49 o
  -6  16   8      290.28      268.86     26.78 o
  -5  16   8       32.37       22.76     21.27 o
  -4  16   8       37.94       56.57     20.39 o
  -3  16   8      128.25      136.29     21.80 o
  -2  16   8       68.23       72.89     15.19 o
  -1  16   8       19.58       29.26     16.77 o
   0  16   8      336.83      363.16     19.16 o
   1  16   8      649.58      644.11     26.16 o
   2  16   8      666.22      700.09     23.85 o
   3  16   8      370.37      410.31     27.50 o
   4  16   8       88.04       65.06     23.45 o
   5  16   8        8.90        1.57     29.76 o
   6  16   8       11.58       14.19     31.21 o
  -4  17   8        6.48       11.17     31.10 o
  -3  17   8        0.55        3.14     30.68 o
  -2  17   8        0.85       35.00     28.46 o
  -1  17   8        5.87      -15.30     21.93 o
   0  17   8       36.55       14.33     23.24 o
   1  17   8       23.08        7.08     22.16 o
   2  17   8       14.28        2.35     17.26 o
   3  17   8        4.10       -1.61     30.22 o
 -19   1   9        6.83       22.90     17.15 o
 -18   1   9       53.67       56.59     43.74 o
 -17   1   9       58.71       31.97     40.83 o
 -16   1   9       62.16       63.75     14.47 o
 -15   1   9       55.27       32.08     25.55 o
 -14   1   9      130.72      121.79     13.65 o
 -13   1   9       42.48       59.93     12.11 o
 -12   1   9        5.69       10.93     12.64 o
 -11   1   9        0.48        3.13     14.36 o
 -10   1   9      113.23      131.78     11.06 o
  -9   1   9      334.28      366.90     13.66 o
  -8   1   9      454.52      450.88     18.93 o
  -7   1   9       70.70       89.15     10.28 o
  -6   1   9      485.35      476.89     14.09 o
  -5   1   9      656.10      607.35     16.22 o
  -4   1   9      369.40      384.09     19.09 o
  -3   1   9      360.95      379.67     12.02 o
  -2   1   9       68.16       68.83      7.49 o
  -1   1   9      962.68      985.23     12.73 o
   0   1   9       99.41       97.41      6.36 o
   1   1   9      128.45      137.79      6.82 o
   2   1   9      269.73      256.86      9.52 o
   3   1   9      359.90      380.57     21.10 o
   4   1   9      448.71      433.77     13.35 o
   5   1   9      281.50      273.85     11.66 o
   6   1   9      107.10      103.21     19.07 o
   7   1   9       26.95       14.19     14.11 o
   8   1   9        3.93       -0.92     13.79 o
   9   1   9       16.84      -14.40     14.50 o
  10   1   9        1.17       -1.12     21.75 o
  11   1   9       51.27       39.17     20.20 o
  12   1   9       79.91       77.90     35.11 o
  13   1   9        4.31       -3.12     18.35 o
  14   1   9      161.27      138.10     15.04 o
  15   1   9       12.26       14.47     15.81 o
  16   1   9        3.12        6.86     20.08 o
  17   1   9        9.90       19.60     21.34 o
 -19   2   9        0.82       16.51     17.17 o
 -18   2   9        0.19      -20.99     20.99 o
 -17   2   9       14.59      -11.14     20.28 o
 -16   2   9        6.02      -11.32     34.14 o
 -15   2   9       15.34        7.85     17.93 o
 -14   2   9        0.03        0.32     14.09 o
 -13   2   9        7.31        7.01     16.24 o
 -12   2   9        5.51        1.68     17.12 o
 -11   2   9        1.13       20.77     11.93 o
 -10   2   9        0.15      -13.90     13.90 o
  -9   2   9        3.00       23.16     15.17 o
  -8   2   9       30.58       11.87     14.16 o
  -7   2   9        2.30        5.60     13.50 o
  -6   2   9       14.67       31.49     11.23 o
  -5   2   9       46.79       35.98     15.19 o
  -4   2   9        0.08        0.42     12.04 o
  -3   2   9        2.16       -4.81     12.01 o
  -2   2   9        8.60        5.23      8.39 o
  -1   2   9      131.25      130.52      7.04 o
   0   2   9       18.82       16.44      6.20 o
   1   2   9        1.89       -8.17      8.17 o
   2   2   9        0.05       -6.19      8.39 o
   3   2   9       10.14        5.74      9.34 o
   4   2   9        3.13        7.95      9.35 o
   5   2   9        1.39        0.44     26.30 o
   6   2   9        3.58       19.04     10.64 o
   7   2   9       11.54       13.00     14.34 o
   8   2   9        4.67       23.07      9.84 o
   9   2   9        1.43       -6.93     23.08 o
  10   2   9        2.71        4.32     15.60 o
  11   2   9       30.34       40.61     14.11 o
  12   2   9        9.72       29.27     18.69 o
  13   2   9       19.01       -3.48     23.79 o
  14   2   9        6.40       -7.41     27.00 o
  15   2   9        1.31       14.21     17.81 o
  16   2   9        1.00       -9.94     28.71 o
  17   2   9        2.20        3.83     20.88 o
 -19   3   9       57.49       64.15     22.61 o
 -18   3   9       53.71       55.58     21.65 o
 -17   3   9        6.27       -4.25     26.78 o
 -16   3   9        0.80        2.72     26.43 o
 -15   3   9        5.52       12.85     25.70 o
 -14   3   9      117.41      145.81     18.55 o
 -13   3   9      234.63      244.34     20.04 o
 -12   3   9      248.07      247.44     20.58 o
 -10   3   9      204.30      188.77     17.82 o
  -9   3   9      122.42       92.49     16.52 o
  -8   3   9       64.01       49.11     14.27 o
  -7   3   9       27.04       38.67     12.51 o
  -6   3   9      254.05      214.89     16.52 o
  -5   3   9      802.70      709.74     23.10 o
  -4   3   9      374.20      366.82     17.79 o
  -3   3   9       39.40       16.26     12.39 o
  -2   3   9      174.25      173.35     10.40 o
  -1   3   9      905.36      832.56     25.55 o
   0   3   9      428.75      384.20     25.82 o
   1   3   9      622.11      541.44     21.53 o
   2   3   9      208.76      185.64     10.66 o
   3   3   9       58.73       51.71     12.43 o
   4   3   9       42.76       57.87     12.70 o
   5   3   9        1.48      -18.02     18.02 o
   6   3   9        3.72       -0.92     18.17 o
   7   3   9      143.35      109.40     16.83 o
   8   3   9      102.00      100.71     15.87 o
   9   3   9      132.91      143.21     16.75 o
  10   3   9       75.64       96.70     16.07 o
  11   3   9        7.19       -3.44     24.63 o
  12   3   9        0.14       24.37     16.87 o
  13   3   9        1.16      -25.05     25.05 o
  14   3   9       30.77       49.96     18.55 o
  15   3   9       29.45       53.67     19.93 o
  16   3   9       17.31       74.47     20.77 o
  17   3   9       21.55       16.26     22.22 o
 -19   4   9        0.99      -14.08     31.52 o
 -18   4   9        0.50        6.77     20.46 o
 -17   4   9        0.00       10.06     28.19 o
 -16   4   9        5.75        6.89     26.51 o
 -15   4   9        1.03       -2.60     24.10 o
 -14   4   9        4.81       -1.84     17.40 o
 -13   4   9        2.89      -24.29     24.29 o
 -12   4   9        0.00        1.15     22.64 o
 -11   4   9       21.12       22.07     14.92 o
 -10   4   9       44.66       39.28     15.03 o
  -9   4   9        9.26        2.95     20.85 o
  -8   4   9        4.32        0.96     20.16 o
  -7   4   9        5.69        7.46     13.04 o
  -6   4   9       13.87       12.58     16.37 o
  -5   4   9        0.48      -17.37     17.37 o
  -4   4   9       39.88       41.00     13.01 o
  -3   4   9       11.60        5.01     18.32 o
  -2   4   9       24.88        0.88     12.42 o
  -1   4   9       14.73        6.28     11.93 o
   0   4   9        2.69       16.07     15.95 o
   1   4   9        2.31      -11.75     11.75 o
   2   4   9        0.61        8.22     12.18 o
   3   4   9        0.00      -10.37     17.17 o
   4   4   9        4.55       17.98     12.43 o
   5   4   9       12.98       28.11     13.66 o
   7   4   9        8.97       13.43     14.34 o
   8   4   9        6.97       22.22     14.11 o
   9   4   9        1.31      -21.23     21.23 o
  10   4   9        2.77       16.79     21.69 o
  11   4   9        3.64       12.89     24.33 o
  12   4   9        0.45        9.91     25.09 o
  13   4   9        1.84       14.19     17.14 o
  14   4   9        0.02        6.04     18.13 o
  15   4   9        0.11       18.63     27.88 o
  16   4   9        9.82      -31.21     31.21 o
  17   4   9        1.39       31.52     20.43 o
 -18   5   9       14.62       16.87     21.08 o
 -17   5   9       17.36       19.05     27.12 o
 -16   5   9       37.79       18.25     27.54 o
 -15   5   9       21.60       18.51     25.17 o
 -14   5   9      118.77      117.12     19.66 o
 -13   5   9       53.59       83.84     17.37 o
 -12   5   9        2.75       13.96     23.68 o
 -11   5   9       25.49       37.56     15.61 o
 -10   5   9      150.06      181.08     17.14 o
  -9   5   9      489.23      494.73     22.72 o
  -8   5   9      209.74      212.48     18.47 o
  -7   5   9       10.74       14.27     20.08 o
  -6   5   9       28.94       17.60     19.01 o
  -5   5   9      210.03      228.70     16.41 o
  -4   5   9      371.09      376.31     18.78 o
  -3   5   9      504.90      520.05     19.62 o
  -2   5   9      774.58      766.29     21.00 o
  -1   5   9     1053.62     1121.40     18.42 o
   0   5   9      295.02      302.19     12.02 o
   1   5   9      169.84      199.55     18.80 o
   2   5   9       38.12       48.77      9.68 o
   3   5   9      171.29      194.39     14.88 o
   4   5   9      128.55      134.14     15.53 o
   5   5   9       90.71       94.52     14.76 o
   6   5   9       68.43       55.81     15.61 o
   7   5   9      119.45      149.37     16.75 o
   8   5   9       89.59      101.33     16.26 o
   9   5   9       55.81       48.31     16.60 o
  10   5   9      114.22      132.04     18.51 o
  11   5   9       43.15       49.11     17.90 o
  12   5   9       22.83       24.06     17.44 o
  13   5   9       14.56       -7.88     26.39 o
  14   5   9        8.48        5.47     19.35 o
  15   5   9        1.84      -29.19     29.41 o
  16   5   9        0.46       13.08     20.43 o
  17   5   9       15.09       26.43     22.41 o
 -17   6   9        7.16       28.42     20.62 o
 -16   6   9        2.54       14.38     26.74 o
 -15   6   9        0.00       -9.49     26.09 o
 -14   6   9       13.41      -12.85     25.05 o
 -13   6   9       13.57       22.30     25.40 o
 -12   6   9       20.72       13.16     24.71 o
 -11   6   9       93.99      104.12     17.44 o
 -10   6   9       98.20       85.45     17.02 o
  -9   6   9       42.78       27.92     15.91 o
  -8   6   9        1.33      -16.41     19.81 o
  -7   6   9      119.57       93.56     16.26 o
  -6   6   9       66.52       80.75     14.84 o
  -5   6   9       27.04       48.00     13.54 o
  -4   6   9        6.05       17.63     19.05 o
  -3   6   9       59.17       56.73     14.00 o
  -2   6   9       63.30       47.15      9.83 o
  -1   6   9       87.94       64.76     10.22 o
   0   6   9       45.63       34.99     19.43 o
   1   6   9       13.89        7.02     10.34 o
   2   6   9       15.18        8.15     13.00 o
   3   6   9       85.83       99.60     14.57 o
   4   6   9       15.63       34.20     13.20 o
   5   6   9        8.84        3.94     19.55 o
   6   6   9        1.49       12.78     13.50 o
   7   6   9        4.88      -16.75     20.69 o
   8   6   9        7.39      -20.50     20.50 o
   9   6   9        9.37       13.58     22.87 o
  10   6   9        0.07       11.82     21.96 o
  11   6   9        3.72       27.69     16.41 o
  12   6   9        2.01       -2.60     25.82 o
  13   6   9        0.01        4.05     25.28 o
  14   6   9        0.30       11.21     25.51 o
  15   6   9        0.43       -5.93     28.61 o
  16   6   9        0.08      -31.37     31.37 o
 -18   7   9       82.37      116.32     24.63 o
 -17   7   9       46.48       64.45     21.92 o
 -16   7   9       30.54       74.51     20.92 o
 -15   7   9        9.23       26.47     18.40 o
 -14   7   9       33.68        7.96     27.12 o
 -13   7   9       71.11       84.42     19.39 o
 -12   7   9       41.97       21.04     26.58 o
 -11   7   9       49.63       41.81     17.94 o
 -10   7   9      104.23      121.48     17.90 o
  -9   7   9      235.05      214.47     19.62 o
  -8   7   9      129.72      109.24     16.79 o
  -7   7   9      111.54      112.30     16.29 o
  -6   7   9      470.61      396.20     21.00 o
  -5   7   9      407.95      392.30     20.43 o
  -4   7   9      170.91      179.39     16.91 o
  -3   7   9       38.60       62.58     13.73 o
  -2   7   9       22.56       10.37     13.37 o
  -1   7   9      224.34      214.33     17.35 o
   0   7   9      195.26      166.33     11.72 o
   1   7   9      100.69       81.54     10.67 o
   2   7   9       67.52       58.95     10.24 o
   3   7   9      278.92      243.73     18.17 o
   4   7   9      355.13      329.53     19.66 o
   5   7   9      166.67      140.46     17.67 o
   6   7   9      123.14      150.90     16.72 o
   7   7   9       21.05       30.41     15.99 o
   8   7   9       17.58       40.32     15.34 o
   9   7   9        2.50       -3.52     21.19 o
  10   7   9        0.67        4.90     17.40 o
  11   7   9        0.79        8.91     24.14 o
  12   7   9       29.62       26.13     18.59 o
  13   7   9       40.25       21.50     19.97 o
  14   7   9      113.18      140.30     22.34 o
  15   7   9       58.91       72.06     22.11 o
  16   7   9       17.97      -28.65     28.65 o
 -17   8   9        0.21       -3.17     31.79 o
 -16   8   9        1.06      -18.25     30.72 o
 -15   8   9        1.24       17.25     27.04 o
 -14   8   9        0.00      -10.94     25.44 o
 -13   8   9        8.43       13.23     24.40 o
 -12   8   9        6.61       -8.99     27.20 o
 -11   8   9       31.40       23.22     25.44 o
 -10   8   9      105.39       99.80     18.47 o
  -9   8   9       39.49       40.47     16.33 o
  -8   8   9        4.14       32.25     15.26 o
  -7   8   9       13.74       23.03     15.87 o
  -6   8   9       62.24       46.55     16.07 o
  -5   8   9       30.49       34.46     14.96 o
  -4   8   9        6.97        3.06     19.51 o
  -3   8   9        5.17       26.66     13.27 o
  -2   8   9       49.87       43.84     10.62 o
  -1   8   9       93.72       84.34     10.89 o
   0   8   9       43.94       44.12      9.83 o
   1   8   9       23.85       31.93      9.97 o
   2   8   9        8.19       10.34     22.74 o
   3   8   9        4.32        5.01     20.66 o
   4   8   9       54.96       63.04     15.99 o
   5   8   9        0.04      -14.99     21.61 o
   6   8   9       23.74       26.05     15.64 o
   7   8   9        0.29       16.98     21.92 o
   8   8   9        3.26       10.63     22.68 o
  10   8   9       11.98       23.41     17.90 o
  11   8   9        1.89      -11.90     24.14 o
  12   8   9        4.91        9.68     26.97 o
  13   8   9        2.36       -5.74     29.41 o
  14   8   9        0.29       -2.98     28.31 o
  15   8   9        0.05       15.61     28.76 o
 -16   9   9       38.53        9.41     33.51 o
 -15   9   9       58.61       87.02     20.50 o
 -14   9   9      127.31      177.25     21.38 o
 -13   9   9      117.31      121.44     21.38 o
 -12   9   9       14.85       15.34     19.47 o
 -11   9   9        2.11      -16.68     25.67 o
 -10   9   9       10.36       19.13     16.68 o
  -9   9   9       96.07      108.44     18.36 o
  -8   9   9       74.93      101.90     18.09 o
  -7   9   9      112.95       96.66     18.86 o
  -6   9   9      403.93      459.77     23.98 o
  -5   9   9      553.86      566.76     24.82 o
  -4   9   9      301.58      383.35     20.77 o
  -3   9   9      225.86      225.87     18.78 o
  -2   9   9       13.41        1.15     15.42 o
  -1   9   9      121.43      129.85     11.66 o
   0   9   9      302.38      338.13     13.78 o
   1   9   9      214.33      257.78     13.36 o
   2   9   9      407.09      451.24     15.46 o
   3   9   9      284.52      298.31     18.74 o
   4   9   9       56.04       76.16     16.33 o
   5   9   9        2.12       11.25     21.80 o
   6   9   9        3.08       20.92     23.10 o
   7   9   9       65.83       23.68     26.62 o
   8   9   9       63.31       71.53     18.63 o
   9   9   9      184.12      182.61     21.19 o
  10   9   9       60.22       50.07     19.85 o
  11   9   9       26.80       16.49     28.38 o
  12   9   9        5.37        2.87     27.96 o
  13   9   9        1.24       13.35     30.91 o
  14   9   9       16.80      -30.72     30.72 o
 -15  10   9        0.94      -29.30     29.72 o
 -14  10   9        2.00      -10.33     28.15 o
 -13  10   9        0.99       17.33     26.74 o
 -12  10   9        0.18        6.96     25.70 o
 -11  10   9        7.23       20.77     18.36 o
 -10  10   9       22.40        6.46     25.82 o
  -9  10   9       25.58        9.98     24.37 o
  -8  10   9       20.09      -11.02     24.98 o
  -7  10   9        0.82       26.58     15.61 o
  -6  10   9       45.43       59.06     16.49 o
  -5  10   9        0.46       14.80     22.38 o
  -4  10   9       22.51       33.28     17.17 o
  -3  10   9        4.95        7.61     21.31 o
  -2  10   9        0.49       11.09     12.57 o
  -1  10   9        5.45      -15.82     15.82 o
   0  10   9       66.25       61.29     11.37 o
   1  10   9        0.34       -8.60     15.47 o
   2  10   9       15.55       23.20     12.58 o
   3  10   9       42.11       62.81     16.14 o
   4  10   9       10.07       23.26     24.37 o
   5  10   9        0.00        5.93     22.76 o
   6  10   9        0.01      -24.29     24.29 o
   7  10   9       14.39      -13.66     25.63 o
   8  10   9       38.03       41.96     18.44 o
   9  10   9       11.17       33.78     17.44 o
  10  10   9        5.54       10.98     25.70 o
  11  10   9        0.49        5.74     27.77 o
  12  10   9       17.07       -1.49     30.10 o
  14  10   9        0.12      -25.40     29.15 o
 -14  11   9        6.80        3.06     30.37 o
 -13  11   9       32.25       45.21     20.39 o
 -12  11   9       58.46       48.00     20.77 o
 -11  11   9       74.74       97.42     21.31 o
 -10  11   9      268.51      277.28     22.72 o
  -9  11   9      220.01      238.19     22.57 o
  -8  11   9       45.31       88.74     18.78 o
  -7  11   9       10.17       41.16     16.87 o
  -6  11   9        1.28       -9.87     23.91 o
  -5  11   9       42.62      -16.83     24.94 o
  -4  11   9       57.58       59.02     17.37 o
  -3  11   9      191.76      173.50     19.78 o
  -2  11   9      250.25      255.74     20.66 o
  -1  11   9      503.55      508.21     17.07 o
   0  11   9      159.23      166.73     17.79 o
   1  11   9        2.18       11.43     12.53 o
   2  11   9        0.27       -4.56     13.29 o
   3  11   9       29.00       29.34     16.33 o
   4  11   9      211.50      201.69     20.31 o
   5  11   9      224.11      249.05     21.23 o
   6  11   9      118.57      105.92     19.74 o
   7  11   9       40.25       62.58     18.13 o
   8  11   9        4.44      -12.20     27.23 o
   9  11   9        1.67       24.98     18.32 o
  10  11   9       13.50       10.06     28.38 o
  11  11   9       12.09      -32.13     32.13 o
  12  11   9       23.44       23.29     30.33 o
  13  11   9       43.98       60.55     22.22 o
 -13  12   9        1.61      -26.78     30.68 o
 -12  12   9        0.22       -3.06     29.30 o
 -11  12   9       13.82       13.23     28.00 o
 -10  12   9       15.24       24.17     26.70 o
  -9  12   9        9.21       11.05     24.94 o
  -8  12   9        6.96       19.93     17.82 o
  -7  12   9       17.30       25.02     25.82 o
  -6  12   9       17.94       33.24     17.37 o
  -5  12   9       31.71       50.26     17.71 o
  -4  12   9        5.71        6.31     23.72 o
  -3  12   9       11.06        4.86     25.05 o
  -2  12   9       37.17       21.76     17.10 o
  -1  12   9       39.90       48.60     17.94 o
   0  12   9        4.54       23.69     13.07 o
   1  12   9       41.65       17.14     15.09 o
   2  12   9       12.06       -0.10     17.98 o
   3  12   9       36.53       48.42     18.17 o
   4  12   9       10.68       12.97     25.13 o
   5  12   9        3.28      -26.24     26.24 o
   6  12   9        8.53      -27.04     27.04 o
   7  12   9        5.23       36.34     18.36 o
   8  12   9        0.56      -13.92     26.97 o
   9  12   9        3.52        2.87     27.77 o
  10  12   9        5.96        4.51     28.88 o
  11  12   9        3.33       11.70     20.62 o
  12  12   9        0.59        8.11     31.25 o
 -12  13   9       31.04       11.17     32.05 o
 -11  13   9       11.06       22.38     20.16 o
 -10  13   9       47.65      -16.45     32.78 o
  -9  13   9       63.20       88.21     19.74 o
  -8  13   9       62.73       93.83     19.97 o
  -7  13   9       42.22       51.33     19.01 o
  -6  13   9       78.80       79.94     20.69 o
  -5  13   9      176.18      171.17     21.73 o
  -4  13   9      132.46      130.43     20.77 o
  -3  13   9       73.55       34.85     19.05 o
  -2  13   9      119.50      101.97     22.30 o
  -1  13   9      158.70      175.34     14.43 o
   0  13   9      260.54      263.76     15.86 o
   1  13   9      223.51      251.76     16.12 o
   2  13   9       64.02       48.98     13.92 o
   3  13   9       36.36       37.49     19.51 o
   4  13   9        6.72      -19.20     27.43 o
   5  13   9       20.99       29.87     19.05 o
   6  13   9        4.47      -11.44     29.84 o
   7  13   9       75.00       96.05     20.43 o
   8  13   9      171.35      156.14     23.79 o
   9  13   9      116.78      113.79     21.92 o
  10  13   9       87.34       91.46     23.60 o
 -10  14   9       36.25       53.47     21.92 o
  -9  14   9        6.46        3.02     29.72 o
  -8  14   9        0.15       25.13     28.27 o
  -7  14   9       25.11       35.92     20.43 o
  -6  14   9       77.17      123.97     20.73 o
  -5  14   9       56.59       62.12     19.89 o
  -4  14   9        2.19        9.95     28.04 o
  -3  14   9        1.22        3.44     19.32 o
  -2  14   9        0.64      -25.44     25.44 o
  -1  14   9       52.10       95.84     16.64 o
   0  14   9       65.52       94.82     14.28 o
   1  14   9        6.32       15.66     22.57 o
   2  14   9        2.17       14.90     15.45 o
   3  14   9       58.01       90.58     20.62 o
   4  14   9       85.91      124.08     20.54 o
   5  14   9       21.14       13.23     28.23 o
   6  14   9        4.67        7.46     28.00 o
   7  14   9        0.11      -30.87     30.87 o
   8  14   9        3.24       -7.73     31.21 o
   9  14   9        0.02      -32.63     32.63 o
  -8  15   9       29.64       14.08     31.21 o
  -7  15   9       49.25       48.08     22.76 o
  -6  15   9      121.74      154.91     22.72 o
  -5  15   9      167.88      191.40     23.45 o
  -4  15   9       97.20      128.60     21.92 o
  -3  15   9       22.51       17.44     27.81 o
  -2  15   9        7.13      -21.03     21.03 o
  -1  15   9       10.21      -13.93     20.19 o
   0  15   9       23.22        4.26     20.14 o
   1  15   9       22.07       17.72     24.33 o
   2  15   9       72.31      102.75     15.06 o
   3  15   9      269.45      252.57     25.40 o
   4  15   9      227.12      255.13     24.37 o
   5  15   9      196.54      212.83     24.48 o
   6  15   9       43.33       51.94     23.14 o
  -5  16   9       46.63       56.92     22.72 o
  -4  16   9       39.20       53.44     22.11 o
  -3  16   9        8.51       13.12     21.00 o
  -2  16   9        5.27       34.35     13.89 o
  -1  16   9       18.51       21.73     17.21 o
   0  16   9       45.63       53.23     15.37 o
   1  16   9       40.02       47.43     24.08 o
   2  16   9        5.40       21.35     25.46 o
   3  16   9       12.32       -3.17     31.25 o
 -18   0  10      205.74      182.26     26.43 o
 -17   0  10      303.24      312.81     27.20 o
 -16   0  10      165.99      125.50     24.52 o
 -15   0  10       52.47       94.67     19.39 o
 -14   0  10       34.55       44.87     20.00 o
 -13   0  10       21.15        7.96     17.75 o
 -12   0  10       37.27       66.75     17.21 o
 -11   0  10       16.34        0.00     22.68 o
 -10   0  10       79.99       83.96     16.45 o
  -9   0  10      413.99      416.62     20.92 o
  -8   0  10     1354.60     1227.53     30.18 o
  -7   0  10     1594.87     1542.18     33.05 o
  -6   0  10      945.71      817.10     25.40 o
  -4   0  10       15.40       21.80     13.12 o
  -3   0  10      122.15      130.47     15.03 o
  -2   0  10      716.74      787.78     16.74 o
  -1   0  10      165.05      145.45     11.13 o
   1   0  10      330.47      314.50     12.87 o
   2   0  10     1471.67     1377.06     22.51 o
   3   0  10      653.02      619.92     22.72 o
   4   0  10      529.86      537.76     21.42 o
   5   0  10      212.39      201.66     18.28 o
   6   0  10      100.01       90.77     16.52 o
   7   0  10      359.41      333.24     21.34 o
   8   0  10       83.93       74.78     17.40 o
   9   0  10       75.20       63.88     17.63 o
  10   0  10      115.70      146.12     18.51 o
  11   0  10       41.08       37.41     19.97 o
  12   0  10      127.83      132.81     21.15 o
  13   0  10       12.62       41.04     18.93 o
  14   0  10      134.35      140.38     23.52 o
  15   0  10       69.11       89.47     23.10 o
  16   0  10       43.82       37.64     22.72 o
 -18   1  10       86.87       93.39     16.96 o
 -17   1  10      128.38      145.66     22.85 o
 -16   1  10       53.91       66.24     14.92 o
 -15   1  10        1.03       22.37     19.61 o
 -14   1  10       23.06       26.38     15.60 o
 -13   1  10      133.03      165.85     18.49 o
 -12   1  10      174.90      173.54     13.96 o
 -11   1  10      149.16      170.44     16.54 o
 -10   1  10       63.74       64.07     23.62 o
  -9   1  10        9.98       13.31     19.97 o
  -8   1  10      123.81       99.47     20.06 o
  -7   1  10      104.57       99.32     23.47 o
  -6   1  10        3.89       15.70     11.05 o
  -5   1  10        8.95       -5.63     25.95 o
  -4   1  10       39.59       26.41     31.98 o
  -3   1  10        5.03       15.89     16.64 o
  -2   1  10      154.90      154.84      7.90 o
  -1   1  10        1.30       -1.75      8.15 o
   0   1  10        0.13        3.73      8.05 o
   1   1  10      239.01      229.52      9.16 o
   2   1  10      320.49      284.02      8.74 o
   3   1  10      249.08      226.24     19.05 o
   4   1  10       85.59       97.87     17.21 o
   5   1  10       29.30       38.03     10.40 o
   6   1  10      404.46      445.01     15.24 o
   7   1  10      753.70      820.46     19.37 o
   8   1  10      463.11      511.23     22.17 o
   9   1  10       11.22        6.70     13.01 o
  10   1  10      174.43      148.00     13.89 o
  11   1  10      517.18      530.38     18.49 o
  12   1  10      209.01      206.45     16.21 o
  13   1  10       44.41       50.74     37.08 o
  14   1  10       16.94       38.08     23.68 o
  15   1  10       61.50       48.13     15.75 o
  16   1  10       50.83       64.12     15.58 o
 -18   2  10        3.73       28.56     15.13 o
 -17   2  10       14.91       -7.34     21.65 o
 -16   2  10        0.32       12.73     19.51 o
 -15   2  10       72.85       55.02     14.55 o
 -14   2  10      267.75      319.69     17.09 o
 -13   2  10      691.61      731.99     30.10 o
 -12   2  10      431.97      451.21     17.36 o
 -11   2  10      322.29      350.88     16.07 o
 -10   2  10       24.15       38.23     10.43 o
  -9   2  10       14.55      -15.59     15.59 o
  -8   2  10       26.64        0.26     14.68 o
  -7   2  10       53.13       62.92     10.44 o
  -6   2  10       35.64       15.27     17.81 o
  -5   2  10      236.34      255.10     19.64 o
  -4   2  10     1491.95     1532.66     31.98 o
  -3   2  10     2485.61     2525.90     28.40 o
  -2   2  10     1037.02     1064.11     13.51 o
  -1   2  10      278.49      275.62      8.96 o
   1   2  10       12.16        3.45      8.15 o
   2   2  10       76.89       58.95      7.24 o
   3   2  10      495.81      475.61     14.39 o
   4   2  10       26.09       34.68      9.64 o
   5   2  10      249.90      243.58     12.71 o
   6   2  10      549.06      555.74     16.43 o
   7   2  10      494.18      477.91     16.54 o
   8   2  10      200.58      180.12     13.46 o
   9   2  10      108.13      130.11     12.89 o
  10   2  10        5.99      -10.30     26.20 o
  11   2  10        0.35        6.45     14.13 o
  12   2  10       66.28       86.08     45.67 o
  13   2  10       39.55       51.00     13.15 o
  14   2  10       31.48       19.22     19.91 o
  15   2  10       21.19        6.00     21.04 o
  16   2  10        2.55      -15.71     43.38 o
 -18   3  10       53.01       79.64     23.79 o
 -17   3  10       51.40       73.10     22.57 o
 -16   3  10       18.16       23.18     28.53 o
 -15   3  10        7.15      -27.81     27.81 o
 -14   3  10       48.23       76.58     18.70 o
 -13   3  10       54.23       58.91     19.81 o
 -12   3  10       83.41      106.64     18.36 o
 -11   3  10       50.70       56.46     17.02 o
 -10   3  10        0.76       -1.11     21.57 o
  -9   3  10        9.75       13.81     21.65 o
  -8   3  10       62.09       28.27     16.18 o
  -7   3  10       13.57      -22.49     22.49 o
  -6   3  10        0.54        3.90     20.00 o
  -5   3  10       96.33       98.80     14.69 o
  -4   3  10        0.10       16.10     17.48 o
  -3   3  10       65.61       72.18     14.76 o
  -2   3  10       67.13       67.68     10.24 o
  -1   3  10      150.41      179.17     16.24 o
   0   3  10       22.71       22.67     10.78 o
   1   3  10      126.36      114.01     10.75 o
   2   3  10      313.63      272.80     31.61 o
   3   3  10      197.42      166.43     16.52 o
   4   3  10       41.53       22.19     14.23 o
   5   3  10        0.06       -1.99     18.93 o
   6   3  10      312.91      302.14     20.35 o
   7   3  10      496.64      592.50     24.52 o
   8   3  10      387.35      429.90     22.64 o
   9   3  10       44.75       19.51     24.82 o
  10   3  10      132.72      129.63     18.74 o
  11   3  10      295.29      340.39     23.33 o
  12   3  10      249.61      266.34     23.29 o
  13   3  10       36.52       80.36     19.09 o
  14   3  10        4.35       25.90     27.50 o
  15   3  10       17.56       28.08     20.62 o
  16   3  10       83.58       20.73     32.74 o
 -18   4  10      109.40      122.21     23.45 o
 -17   4  10      139.28      118.42     25.44 o
 -16   4  10      117.01      129.29     22.91 o
 -15   4  10        8.33       -1.42     28.27 o
 -14   4  10       13.34      -27.66     27.66 o
 -13   4  10       22.88       12.74     26.43 o
 -12   4  10       30.94       22.19     26.32 o
 -11   4  10       37.69       35.23     16.75 o
 -10   4  10      143.29      116.09     18.55 o
  -9   4  10      689.43      672.67     25.78 o
  -8   4  10     1486.09     1421.84     33.89 o
  -7   4  10     1446.65     1408.46     32.90 o
  -6   4  10      260.76      195.69     19.13 o
  -5   4  10        2.68       16.68     14.04 o
  -4   4  10      249.86      304.36     17.98 o
  -3   4  10      248.87      246.18     18.09 o
  -2   4  10      103.16      124.01     10.49 o
  -1   4  10       38.96       29.77     11.74 o
   0   4  10      575.24      535.84     15.37 o
   1   4  10     1032.55     1047.99     33.51 o
   2   4  10      631.28      606.48     16.28 o
   3   4  10      115.62      120.30     15.76 o
   4   4  10      104.22       82.16     16.56 o
   5   4  10        9.84      -17.48     21.57 o
   6   4  10       57.40       65.60     15.64 o
   7   4  10      123.10      132.35     18.05 o
   8   4  10        1.69      -23.91     23.91 o
   9   4  10      117.36      118.88     19.20 o
  10   4  10      251.50      246.68     22.68 o
  11   4  10       65.22       59.40     19.70 o
  12   4  10       24.56       69.31     18.05 o
  13   4  10       43.60       64.87     19.28 o
  14   4  10       13.54        5.78     29.80 o
  15   4  10       53.31       61.54     21.50 o
  16   4  10       20.49       25.05     22.41 o
 -17   5  10       43.01       94.02     23.49 o
 -16   5  10        6.02       11.97     20.39 o
 -15   5  10        1.21      -14.15     28.00 o
 -14   5  10       42.78       20.20     28.27 o
 -13   5  10       43.93       19.51     26.97 o
 -12   5  10       36.88       31.52     18.17 o
 -11   5  10       12.96       -2.41     24.75 o
 -10   5  10        0.03      -17.40     22.64 o
  -9   5  10       11.44       20.16     15.45 o
  -8   5  10       28.34       12.01     24.17 o
  -7   5  10       11.22       -1.03     21.04 o
  -6   5  10       13.85       25.74     14.88 o
  -5   5  10        6.20        8.07     19.81 o
  -4   5  10        0.00      -21.69     21.69 o
  -3   5  10       67.06       70.76     15.41 o
  -2   5  10      164.63      158.70     11.63 o
  -1   5  10       13.06       23.73     13.50 o
   0   5  10       79.93       81.50     13.25 o
   1   5  10      161.10      128.56     11.88 o
   2   5  10      122.64      100.64     52.42 o
   3   5  10       98.45      109.28     15.87 o
   4   5  10       26.80        8.80     14.61 o
   5   5  10       36.54        8.99     15.07 o
   6   5  10      113.68      108.59     18.09 o
   7   5  10      282.81      288.37     21.31 o
   8   5  10      326.28      283.28     21.73 o
   9   5  10       20.40       22.87     23.26 o
  10   5  10       44.28       20.69     18.02 o
  11   5  10      142.10      140.84     21.65 o
  12   5  10      225.56      199.13     22.95 o
  13   5  10       48.82       65.41     20.31 o
  14   5  10        0.19       37.56     18.63 o
  15   5  10       28.88       -7.84     32.09 o
 -17   6  10        2.41        6.35     29.49 o
 -16   6  10        0.50        1.53     29.76 o
 -15   6  10        9.33      -27.85     27.85 o
 -14   6  10      138.65      110.24     22.03 o
 -13   6  10      488.04      502.27     28.19 o
 -12   6  10      627.30      653.39     29.03 o
 -11   6  10      515.19      555.40     27.31 o
 -10   6  10       56.59       49.50     17.82 o
  -9   6  10        8.58       26.51     15.11 o
  -8   6  10      168.52      143.48     18.67 o
  -7   6  10      209.43      222.46     19.55 o
  -6   6  10       34.82       59.52     16.03 o
  -5   6  10      356.40      384.07     21.34 o
  -4   6  10     1762.96     1779.79     35.69 o
  -3   6  10     2450.58     2498.29     40.01 o
  -2   6  10      849.64      872.65     36.24 o
  -1   6  10       25.96       35.03     10.73 o
   0   6  10        9.14       29.94     16.22 o
   1   6  10       30.74       19.86     11.92 o
   2   6  10       92.03      111.97     11.11 o
   3   6  10      147.12      143.94     16.75 o
   4   6  10        8.41        9.64     20.39 o
   5   6  10      149.14      162.03     18.09 o
   6   6  10      321.73      298.09     21.00 o
   7   6  10      199.99      241.90     20.54 o
   8   6  10      148.61      156.25     18.74 o
   9   6  10       42.61       62.50     17.02 o
  10   6  10       44.99       19.32     27.77 o
  11   6  10        1.06      -29.03     29.03 o
  12   6  10       24.37      -29.38     29.38 o
  13   6  10       29.92      -17.44     29.80 o
  14   6  10       16.67       24.06     30.33 o
  15   6  10       14.92        7.92     21.80 o
 -16   7  10       33.03       26.62     31.14 o
 -15   7  10        0.10       31.17     19.74 o
 -14   7  10       12.23        4.25     28.27 o
 -13   7  10       50.45       -2.75     29.07 o
 -12   7  10       60.26       12.01     29.49 o
 -11   7  10       40.33       51.56     19.13 o
 -10   7  10       15.27       38.21     15.91 o
  -9   7  10        6.86       19.09     24.21 o
  -8   7  10       15.26       45.44     16.22 o
  -7   7  10       20.63        2.26     24.56 o
  -6   7  10        9.83       13.35     21.11 o
  -5   7  10       12.41       -4.32     23.33 o
  -4   7  10       61.86       78.87     15.95 o
  -3   7  10      123.77      125.73     18.40 o
  -2   7  10       30.28       33.71     10.76 o
  -1   7  10        3.34        2.03     13.77 o
   0   7  10      100.08      113.19     21.04 o
   1   7  10      197.20      205.33     13.41 o
   2   7  10      191.43      205.43     20.71 o
   3   7  10        0.12        5.36     21.46 o
   4   7  10        9.00      -16.68     20.46 o
   5   7  10       26.31       15.84     16.83 o
   6   7  10      106.10       86.52     18.93 o
   7   7  10      196.41      195.38     20.00 o
   8   7  10       72.27       81.93     18.13 o
   9   7  10       35.26       -8.95     26.32 o
  10   7  10       51.83       53.05     18.25 o
  11   7  10      190.96      176.76     23.03 o
  12   7  10      109.57      131.50     21.57 o
  13   7  10       55.49       54.47     21.23 o
  14   7  10        3.24       24.67     29.68 o
 -16   8  10      166.11      144.93     26.70 o
 -15   8  10       98.13      106.99     23.26 o
 -14   8  10        3.71       37.94     17.94 o
 -13   8  10       26.03      -28.96     28.96 o
 -12   8  10       75.66       49.61     20.81 o
 -11   8  10       65.42       89.62     18.82 o
 -10   8  10        0.28        1.26     24.48 o
  -9   8  10      388.60      412.07     25.17 o
  -8   8  10     1299.33     1366.69     36.45 o
  -7   8  10     1654.85     1654.64     38.67 o
  -6   8  10      783.61      787.88     28.11 o
  -5   8  10       60.96       54.81     16.79 o
  -4   8  10      210.30      199.67     19.01 o
  -3   8  10      223.78      243.46     18.70 o
  -2   8  10      333.54      315.20     14.58 o
  -1   8  10       27.84        4.43     15.70 o
   0   8  10      382.43      396.10     15.27 o
   1   8  10      663.57      693.72     18.39 o
   2   8  10      658.64      658.44     33.93 o
   3   8  10      285.05      244.80     20.46 o
   4   8  10      245.04      269.40     19.89 o
   5   8  10       62.08       44.14     16.26 o
   6   8  10        2.76       13.96     16.83 o
   7   8  10       54.29       51.33     17.60 o
   8   8  10       20.29       10.29     25.47 o
   9   8  10       21.74       32.40     17.37 o
  11   8  10       42.79       30.72     20.12 o
  12   8  10       55.72      110.96     21.19 o
  13   8  10       63.36       43.76     22.45 o
  14   8  10      101.25      104.65     23.79 o
 -15   9  10        4.55        9.45     31.63 o
 -14   9  10        4.90      -28.65     30.45 o
 -13   9  10       28.42      -31.14     31.56 o
 -12   9  10       25.46       12.85     26.55 o
 -11   9  10       27.56      -12.39     27.50 o
 -10   9  10        1.45        7.96     24.79 o
  -9   9  10        1.46       -6.43     24.90 o
  -8   9  10       12.40       22.72     25.32 o
  -7   9  10       22.79       21.99     25.05 o
  -6   9  10        3.94       -5.43     17.40 o
  -5   9  10       56.32       53.78     17.14 o
  -4   9  10       26.80       22.22     17.75 o
  -3   9  10      109.58       94.21     18.05 o
  -2   9  10       80.80       71.50     24.14 o
  -1   9  10       29.01       37.39     14.75 o
   0   9  10      182.39      191.37     13.44 o
   1   9  10      204.01      193.14     14.04 o
   2   9  10      103.26      105.55     13.17 o
   3   9  10       14.67       39.28     16.22 o
   4   9  10        9.44       30.79     15.61 o
   5   9  10       65.61       70.04     18.67 o
   6   9  10      121.53       99.45     19.93 o
   7   9  10      183.50      193.78     21.00 o
   8   9  10       66.70       80.94     19.05 o
   9   9  10        2.56        8.22     24.94 o
  10   9  10       18.60       24.17     26.70 o
  11   9  10      130.80      110.93     22.26 o
  12   9  10      129.77      150.13     23.29 o
  13   9  10       34.36       64.22     22.26 o
 -14  10  10       82.31      112.57     21.42 o
 -13  10  10      282.42      313.73     27.04 o
 -12  10  10      433.39      484.98     28.11 o
 -11  10  10      250.45      248.02     24.67 o
 -10  10  10       86.78       94.17     20.62 o
  -9  10  10        0.27      -26.01     26.01 o
  -8  10  10       66.18       70.61     20.31 o
  -7  10  10      110.03      162.41     19.58 o
  -6  10  10       60.51       53.28     19.28 o
  -5  10  10       80.76       86.14     19.16 o
  -4  10  10      681.23      694.17     27.50 o
  -3  10  10     1525.02     1488.25     36.53 o
  -2  10  10      649.63      682.25     19.45 o
  -1  10  10      147.76      142.36     13.46 o
   0  10  10        1.62        6.39     13.61 o
   2  10  10      125.86      136.62     18.28 o
   3  10  10      199.40      210.91     21.19 o
   4  10  10        0.19      -10.14     24.75 o
   5  10  10      117.21      112.49     20.31 o
   6  10  10      176.40      182.76     22.76 o
   7  10  10      202.30      263.47     23.37 o
   8  10  10       95.62       99.07     20.46 o
   9  10  10       34.40       15.72     29.87 o
  10  10  10       23.00        7.38     29.57 o
  11  10  10        4.67       12.28     32.63 o
  12  10  10        3.92       11.17     32.97 o
 -13  11  10       10.53       -9.60     30.87 o
 -12  11  10       11.91       24.79     29.07 o
 -11  11  10        0.11       25.44     29.49 o
 -10  11  10        0.00      -29.45     29.45 o
  -9  11  10        7.18       -8.45     26.05 o
  -8  11  10        3.16       15.22     19.28 o
  -7  11  10        0.12       -8.07     18.09 o
  -6  11  10        0.12       18.67     18.78 o
  -5  11  10        0.36      -15.61     24.90 o
  -4  11  10       74.04       79.48     18.44 o
  -3  11  10       53.17       44.91     17.06 o
  -2  11  10       57.57       71.32     12.89 o
  -1  11  10       35.86       14.47     14.45 o
   0  11  10       46.19       36.16     14.62 o
   1  11  10       98.64      123.86     19.01 o
   2  11  10      112.16      112.10     14.32 o
   3  11  10       83.03      124.85     18.97 o
   4  11  10        7.81        9.29     23.94 o
   5  11  10       15.97      -13.46     28.84 o
   6  11  10       73.40       72.14     19.39 o
   7  11  10      124.44      144.85     21.96 o
   8  11  10       67.98       -8.76     31.33 o
   9  11  10        5.39        5.97     27.73 o
  10  11  10       58.50       65.41     22.07 o
  11  11  10       72.43       79.03     24.86 o
 -12  12  10        0.56      -21.00     29.30 o
 -11  12  10       19.16      -14.08     30.75 o
 -10  12  10       75.01       67.40     22.41 o
  -9  12  10      197.50      270.74     23.83 o
  -8  12  10      396.45      398.76     27.12 o
  -7  12  10      418.55      422.97     27.85 o
  -6  12  10      193.06      208.77     22.07 o
  -5  12  10       38.48        9.60     19.97 o
  -4  12  10        2.48      -10.90     26.39 o
  -3  12  10       57.42       37.45     18.93 o
  -2  12  10       39.54       19.52     19.49 o
  -1  12  10        3.96        6.55     36.22 o
   0  12  10      168.21      207.59     17.44 o
   1  12  10      610.01      668.58     20.52 o
   2  12  10      390.01      434.04     18.57 o
   3  12  10      204.21      206.55     23.18 o
   4  12  10       71.04       42.65     21.04 o
   5  12  10        0.25        0.73     18.36 o
   6  12  10       25.04       23.29     28.23 o
   7  12  10       24.22       16.18     29.91 o
   8  12  10        3.91       -2.98     30.98 o
   9  12  10       53.31       69.12     22.19 o
  10  12  10      156.48      179.05     24.59 o
 -10  13  10       16.76        6.35     30.79 o
  -9  13  10       10.67      -12.20     30.29 o
  -8  13  10        3.47        5.97     29.41 o
  -7  13  10        5.63      -29.64     29.64 o
  -6  13  10        0.17      -31.21     31.21 o
  -5  13  10       12.61      -27.81     27.81 o
  -4  13  10        0.38        4.32     28.23 o
  -3  13  10       18.20      -19.43     27.31 o
  -2  13  10       51.96       57.15     18.74 o
  -1  13  10        7.14      -20.27     20.27 o
   0  13  10        1.02      -19.92     19.92 o
   1  13  10       63.71       74.61     14.87 o
   2  13  10       68.83       81.14     14.78 o
   3  13  10       46.56       56.53     20.27 o
   4  13  10       31.57       23.56     20.58 o
   5  13  10       16.28       31.29     19.47 o
   6  13  10       79.64       89.51     22.68 o
   7  13  10       93.34      101.98     22.95 o
   8  13  10       51.93       87.67     20.54 o
  -8  14  10        0.29      -11.02     30.75 o
  -7  14  10        0.11       31.21     20.39 o
  -6  14  10        0.17      -24.59     28.76 o
  -5  14  10       11.97        9.14     28.92 o
  -4  14  10      172.33      126.57     24.82 o
  -3  14  10      357.60      372.06     26.28 o
  -2  14  10      334.82      336.12     18.33 o
  -1  14  10       97.20      102.29     49.71 o
   0  14  10       24.67        4.45     20.14 o
   1  14  10        6.54       -3.03     28.29 o
   2  14  10      115.81      139.89     16.33 o
   3  14  10       54.46       65.60     21.34 o
   4  14  10        0.86      -32.47     32.47 o
   5  14  10       87.27       69.04     23.18 o
   6  14  10      193.41      239.29     24.86 o
  -4  15  10        0.26        4.82     29.22 o
  -3  15  10        1.01       -6.20     21.34 o
  -2  15  10        4.92        0.02     21.00 o
  -1  15  10       10.15        8.44     17.37 o
   0  15  10        0.01      -17.33     23.24 o
   1  15  10       20.95       30.35     35.15 o
   2  15  10       51.93       42.29     17.44 o
 -17   1  11       33.04       49.25     34.23 o
 -16   1  11       54.02       74.48     14.96 o
 -15   1  11       84.06       95.44     29.91 o
 -14   1  11       46.58       50.43     14.50 o
 -13   1  11      103.73      137.01     15.01 o
 -12   1  11       50.58       60.04     13.59 o
 -11   1  11        5.34       11.00     15.74 o
 -10   1  11        8.74       -0.08     16.18 o
  -9   1  11       18.82       12.64     39.84 o
  -8   1  11       97.75       94.27     12.38 o
  -7   1  11      240.63      242.39     14.02 o
  -6   1  11      197.51      174.55     23.47 o
  -5   1  11      144.46      156.09     19.49 o
  -4   1  11       37.58       30.38     10.65 o
  -3   1  11       13.17        5.41     12.09 o
  -2   1  11       17.97        3.37      9.40 o
  -1   1  11       10.03       17.59      7.47 o
   0   1  11      168.26      156.49      8.72 o
   1   1  11        9.39       11.61     12.05 o
   2   1  11      289.95      306.01      9.83 o
   3   1  11      138.61      145.78     14.11 o
   4   1  11       14.49       -3.25     25.82 o
   5   1  11       69.16       64.15     11.56 o
   6   1  11      144.11      156.58     12.90 o
   7   1  11      241.33      244.29     15.09 o
   8   1  11       65.63       61.00     15.53 o
   9   1  11       43.01       22.78     26.95 o
  10   1  11       70.04       69.97     17.82 o
  11   1  11       56.99       37.28     16.77 o
  12   1  11       65.14       76.72     31.17 o
  13   1  11       16.44       -4.01     25.26 o
  14   1  11       29.80       35.68     28.67 o
  15   1  11       64.10       50.40     20.92 o
 -17   2  11        2.21       -2.43     53.82 o
 -16   2  11        3.28       -3.02     28.36 o
 -15   2  11        1.28       23.62     16.09 o
 -14   2  11        9.35       26.69     33.18 o
 -13   2  11        0.82        4.79     19.31 o
 -12   2  11        2.52        5.35     14.88 o
 -11   2  11        0.19       -2.35     17.31 o
 -10   2  11        5.00        6.98     16.09 o
  -9   2  11        5.00      -10.38     13.06 o
  -8   2  11        5.30       27.90     11.65 o
  -7   2  11        0.89      -15.08     15.08 o
  -6   2  11        1.12      -14.92     14.92 o
  -5   2  11       45.93       21.26     19.14 o
  -4   2  11       19.58       23.51     10.40 o
  -3   2  11        5.39       -4.37     19.43 o
  -2   2  11        1.00       13.30     10.17 o
  -1   2  11       39.62       36.08      7.93 o
   0   2  11       23.08       25.27      8.27 o
   1   2  11       27.76       30.79      7.62 o
   2   2  11        0.60       -9.26      9.26 o
   3   2  11       42.79       49.15     10.89 o
   4   2  11       30.96       10.22     12.72 o
   5   2  11       22.73       28.56     28.08 o
   6   2  11        0.00      -20.14     39.78 o
   7   2  11       33.86       76.99     30.75 o
   8   2  11        7.97       19.81     13.68 o
   9   2  11        6.20        8.74     18.18 o
  10   2  11        3.03       10.08     18.33 o
  11   2  11        1.54        0.77     18.64 o
  12   2  11        3.28       15.16     20.04 o
  13   2  11        0.65        7.36     16.60 o
  14   2  11        7.60        7.60     21.16 o
 -17   3  11       58.63       75.54     23.26 o
 -16   3  11       21.99       12.39     21.46 o
 -15   3  11        0.40        2.98     26.78 o
 -14   3  11        3.09       32.21     19.39 o
 -13   3  11       31.79       22.41     19.35 o
 -12   3  11      112.40       71.18     21.34 o
 -11   3  11      241.22      195.15     22.76 o
 -10   3  11      301.11      268.17     22.80 o
  -9   3  11      137.59      110.66     19.09 o
  -8   3  11       44.59       64.80     16.29 o
  -7   3  11        1.41       23.64     14.73 o
  -6   3  11       26.11       35.99     15.76 o
  -5   3  11        4.00       -6.43     21.00 o
  -4   3  11      115.96      103.51     17.40 o
  -3   3  11      306.38      296.98     20.16 o
  -2   3  11      380.13      390.83     17.48 o
  -1   3  11       65.93       46.19     10.57 o
   0   3  11        0.87       11.84      9.20 o
   1   3  11       27.01       32.48     12.45 o
   2   3  11       31.64       29.69     10.78 o
   3   3  11      206.65      219.17     18.28 o
   4   3  11      137.69      140.72     18.09 o
   5   3  11      141.02      181.92     18.47 o
   6   3  11      115.40      122.82     18.55 o
   8   3  11       18.53       20.73     24.40 o
   9   3  11       19.08       18.93     25.97 o
  10   3  11      108.05      126.26     20.08 o
  11   3  11      145.91      137.17     23.49 o
  12   3  11       54.38       37.49     21.88 o
  13   3  11       44.92       49.88     20.96 o
  14   3  11        4.19      -18.63     28.96 o
 -16   4  11        0.53       34.58     20.92 o
 -15   4  11        0.68       -4.51     28.38 o
 -14   4  11        1.65      -27.00     27.58 o
 -13   4  11        8.20       15.15     26.97 o
 -12   4  11        6.50        5.36     25.78 o
 -11   4  11       19.55       14.08     25.63 o
 -10   4  11        5.97        2.49     16.91 o
  -9   4  11        0.05        7.15     24.44 o
  -8   4  11        5.37       -8.11     22.84 o
  -7   4  11       20.85       48.16     15.95 o
  -6   4  11        2.24       -2.22     21.57 o
  -5   4  11        0.73       10.94     14.80 o
  -4   4  11       12.19        3.25     22.61 o
  -3   4  11       28.33       -1.07     21.73 o
  -2   4  11        2.23        3.71     15.04 o
  -1   4  11        6.24        0.48     11.78 o
   0   4  11       12.82        3.07     15.50 o
   1   4  11       21.14       40.46     10.46 o
   2   4  11        0.49      -15.95     15.95 o
   3   4  11        6.35        6.50     20.92 o
   4   4  11       59.94       12.39     23.68 o
   5   4  11        2.33       16.03     21.42 o
   6   4  11       10.59        9.41     23.79 o
   7   4  11       24.43       37.22     18.13 o
   8   4  11       56.42       10.06     26.20 o
   9   4  11        0.06       16.18     18.05 o
  10   4  11       19.59      -29.99     29.99 o
  11   4  11       13.01       16.72     18.97 o
  12   4  11        1.08       11.70     26.89 o
  13   4  11        1.46      -31.75     31.75 o
  14   4  11        0.80       20.27     30.14 o
 -16   5  11       27.19       59.90     20.73 o
 -15   5  11       52.49       80.36     20.88 o
 -14   5  11       59.86       86.83     21.65 o
 -13   5  11      101.97       93.45     21.42 o
 -12   5  11       55.89       83.35     19.47 o
 -11   5  11       17.12       24.82     27.20 o
 -10   5  11        7.28      -22.80     25.40 o
  -9   5  11       17.60       47.24     15.95 o
  -8   5  11      142.01      144.13     19.85 o
  -7   5  11      193.74      250.23     20.81 o
  -6   5  11      202.61      181.88     19.89 o
  -5   5  11       70.76       96.47     16.56 o
  -4   5  11        2.03      -11.13     20.81 o
  -3   5  11       22.02       33.55     14.99 o
  -2   5  11       20.69       20.50     16.43 o
  -1   5  11      128.85      132.57     12.43 o
   0   5  11      354.56      378.13     15.17 o
   1   5  11      448.34      475.89     16.51 o
   2   5  11      241.18      268.52     14.54 o
   3   5  11       19.80       31.71     16.14 o
   4   5  11       30.65       31.14     16.22 o
   5   5  11       13.45       53.40     15.61 o
   6   5  11       66.12       54.70     17.48 o
   7   5  11      253.22      261.98     22.41 o
   8   5  11      260.98      238.30     22.84 o
   9   5  11      101.30       71.95     20.00 o
  10   5  11      176.65      188.34     21.69 o
  11   5  11       93.67       66.71     21.88 o
  12   5  11       18.22       23.06     19.58 o
  13   5  11        7.77      -24.56     31.10 o
  14   5  11        0.47       34.88     21.11 o
 -15   6  11       12.74       -6.96     21.50 o
 -14   6  11        6.88        4.44     21.04 o
 -13   6  11        0.00       27.31     18.97 o
 -12   6  11       34.64       44.06     19.20 o
 -11   6  11       57.14       59.63     20.08 o
 -10   6  11       56.51       45.48     19.55 o
  -9   6  11        2.93      -20.16     26.09 o
  -8   6  11        3.34      -18.51     24.29 o
  -7   6  11       10.91       20.31     24.10 o
  -6   6  11       33.52       23.49     16.98 o
  -5   6  11       14.17       -6.92     24.52 o
  -4   6  11        0.20      -17.17     23.87 o
  -3   6  11        0.03      -23.49     23.49 o
  -2   6  11        6.04        7.88     12.64 o
  -1   6  11       37.56       36.08     11.05 o
   0   6  11        2.01       -2.09     32.51 o
   1   6  11        0.00       12.29     15.50 o
   2   6  11        3.14        6.04     18.76 o
   3   6  11        2.41       16.60     14.92 o
   4   6  11        1.09       22.53     16.64 o
   5   6  11        0.74        0.00     23.83 o
   6   6  11       17.26       19.93     25.28 o
   7   6  11       59.10       60.17     19.16 o
   8   6  11        0.43      -13.20     26.28 o
   9   6  11        0.01      -26.24     26.24 o
  10   6  11        2.91      -27.39     27.39 o
  11   6  11       29.52       24.67     26.58 o
  12   6  11        0.05        9.91     20.08 o
  13   6  11        3.75        9.41     29.99 o
 -15   7  11       20.54       36.45     22.30 o
 -14   7  11        6.84       31.86     19.85 o
 -13   7  11       23.74       45.75     19.16 o
 -12   7  11       55.09       17.25     20.39 o
 -11   7  11       38.56        0.00     28.27 o
 -10   7  11       42.64       24.10     18.70 o
  -9   7  11       54.60       63.69     18.67 o
  -8   7  11      101.45       66.90     19.97 o
  -7   7  11       36.26        2.49     24.79 o
  -6   7  11       36.92       14.69     25.44 o
  -5   7  11       37.65       23.91     24.90 o
  -4   7  11       42.07       43.83     17.33 o
  -3   7  11      106.53       83.12     17.79 o
  -2   7  11      131.71      122.33     13.31 o
  -1   7  11        0.81      -10.13     16.54 o
   0   7  11       10.66        3.40     16.20 o
   1   7  11       28.84       30.14     18.86 o
   2   7  11       28.36       24.25     13.75 o
   3   7  11      208.01      232.87     19.97 o
   4   7  11      238.28      266.11     21.42 o
   5   7  11      220.00      246.71     21.92 o
   6   7  11      168.10      129.78     20.96 o
   7   7  11       72.40       66.59     20.66 o
   8   7  11        6.37       -1.34     25.70 o
   9   7  11        0.10        9.75     25.78 o
  10   7  11        8.93        0.00     28.46 o
  11   7  11       47.71       18.63     22.30 o
  12   7  11       47.07       48.35     23.03 o
  13   7  11       35.54        6.43     29.87 o
 -14   8  11        8.18        6.23     29.03 o
 -13   8  11        0.04       18.25     27.35 o
 -12   8  11        3.31      -26.70     28.15 o
 -11   8  11       28.38       17.06     28.11 o
 -10   8  11       19.67       -2.75     25.05 o
  -9   8  11       19.94       32.93     17.98 o
  -8   8  11        0.02       -3.94     26.55 o
  -7   8  11        5.13       23.03     17.52 o
  -6   8  11        0.56      -17.75     25.74 o
  -5   8  11       20.43       16.14     23.56 o
  -4   8  11       24.79       35.65     17.60 o
  -3   8  11        0.12        2.41     23.56 o
  -2   8  11        0.31      -22.66     22.66 o
  -1   8  11       13.40       22.70     13.70 o
   0   8  11       38.87       45.25     11.56 o
   1   8  11        2.61      -16.76     19.28 o
   2   8  11        0.06       23.79     11.66 o
   3   8  11        3.14      -24.48     24.48 o
   4   8  11       12.02      -13.96     25.90 o
   5   8  11        2.81       23.87     17.17 o
   6   8  11        3.57       21.27     24.94 o
   7   8  11        7.05      -22.95     28.50 o
   8   8  11        5.65      -28.69     28.69 o
   9   8  11        0.85       22.99     19.13 o
  10   8  11        7.30       19.32     25.78 o
  11   8  11        0.01       10.79     29.30 o
  12   8  11        0.01       17.63     31.40 o
 -13   9  11       33.51       28.53     23.60 o
 -12   9  11       57.47       76.65     22.03 o
 -11   9  11       30.96       29.64     20.66 o
 -10   9  11       34.68       58.06     20.50 o
  -9   9  11       21.47       12.55     27.00 o
  -8   9  11       19.01       35.61     18.51 o
  -7   9  11       17.91       19.93     25.93 o
  -6   9  11       66.07       71.30     20.08 o
  -5   9  11      129.90      149.18     19.39 o
  -4   9  11      110.57      129.40     20.08 o
  -3   9  11       93.35      146.58     19.35 o
  -2   9  11       39.72       51.09     12.39 o
  -1   9  11       19.04       16.80     16.96 o
   0   9  11       24.17       46.96     31.25 o
   1   9  11       34.39       26.72     14.97 o
   2   9  11      132.06      137.69     14.28 o
   3   9  11       58.92       74.09     18.67 o
   4   9  11       12.29        2.64     25.36 o
   5   9  11       42.61       59.71     18.36 o
   6   9  11       34.74       51.79     19.89 o
   7   9  11      105.79      128.18     20.43 o
   8   9  11       54.75      -13.08     30.72 o
   9   9  11       33.11      -30.68     30.68 o
  10   9  11       74.13       73.67     21.69 o
  11   9  11      130.00      105.11     23.56 o
 -12  10  11        0.63       17.48     31.10 o
 -11  10  11        3.21       20.77     19.89 o
 -10  10  11        2.97      -25.32     27.35 o
  -9  10  11        2.20       -2.91     26.97 o
  -8  10  11        1.56       39.24     18.25 o
  -7  10  11        0.39      -24.94     28.99 o
  -6  10  11        2.11       44.75     18.02 o
  -5  10  11        5.58      -24.67     24.67 o
  -4  10  11       32.70       14.73     27.39 o
  -3  10  11       20.24       35.53     17.86 o
  -2  10  11        4.11      -10.90     18.50 o
  -1  10  11       13.02        9.62     17.29 o
   0  10  11       53.11       40.12     13.16 o
   1  10  11       15.30       20.54     14.57 o
   2  10  11       21.51       33.75     28.19 o
   3  10  11        1.67      -10.60     25.86 o
   4  10  11       17.93      -13.81     28.92 o
   5  10  11        1.43      -27.12     27.12 o
   6  10  11        1.05      -30.49     30.49 o
   7  10  11        2.35      -21.84     28.23 o
   8  10  11        5.95      -21.11     27.08 o
   9  10  11        0.24        1.53     29.99 o
  10  10  11        4.35      -14.31     29.03 o
 -11  11  11       30.48       48.77     21.84 o
 -10  11  11       15.59      -13.96     30.75 o
  -9  11  11       28.48        1.53     28.00 o
  -8  11  11       94.69       94.10     21.38 o
  -7  11  11      100.93      104.42     20.88 o
  -6  11  11       42.91        3.60     21.00 o
  -5  11  11        3.53      -26.16     26.16 o
  -3  11  11        2.44       16.26     25.47 o
  -2  11  11       54.51       30.76     15.87 o
  -1  11  11       57.36       85.28     25.57 o
   0  11  11       47.14       35.62     15.73 o
   1  11  11       73.60       80.33     13.80 o
   2  11  11       60.82       50.44     13.98 o
   3  11  11       33.26       26.28     28.19 o
   4  11  11       25.22       -1.45     29.72 o
   5  11  11       21.89       18.97     19.93 o
   6  11  11       41.42       60.78     21.46 o
   7  11  11      108.75      117.66     21.99 o
   8  11  11       66.50       80.10     23.56 o
   9  11  11       17.18      -14.42     32.97 o
  -9  12  11        2.51        4.74     31.06 o
  -8  12  11        4.91      -19.81     29.15 o
  -7  12  11        2.14       12.13     27.92 o
  -6  12  11       11.90      -12.05     28.53 o
  -5  12  11       20.78       28.08     29.22 o
  -4  12  11       54.90       52.90     21.08 o
  -3  12  11        6.15       19.16     18.93 o
  -2  12  11        1.75      -20.83     20.83 o
  -1  12  11       68.69       74.16     14.79 o
   0  12  11       40.36       59.87     13.81 o
   1  12  11       10.02       10.21     19.44 o
   2  12  11        5.03       10.91     19.90 o
   3  12  11       86.56       66.67     21.34 o
   4  12  11       34.51      -30.14     30.14 o
   5  12  11        8.18        0.00     29.45 o
   6  12  11        3.79      -28.23     29.76 o
   7  12  11       10.15      -22.15     29.45 o
  -7  13  11        0.90       25.40     29.53 o
  -6  13  11        2.18        4.74     29.38 o
  -5  13  11       10.07      -27.92     31.56 o
  -4  13  11       48.93       43.99     21.92 o
  -3  13  11       67.40       33.58     21.50 o
  -2  13  11      118.81      131.21     16.05 o
  -1  13  11       40.35       30.22     15.01 o
   0  13  11       26.87       33.69     14.44 o
   1  13  11       28.50       30.03     19.13 o
   2  13  11       14.16       -7.86     28.15 o
   3  13  11       15.15       24.33     26.28 o
   4  13  11        4.92       26.93     21.38 o
   5  13  11        3.78      -32.97     32.97 o
  -3  14  11       16.70        3.14     30.83 o
  -2  14  11       13.32       37.62     17.57 o
  -1  14  11       65.31       62.99     15.69 o
   0  14  11       85.74       75.35     16.30 o
   1  14  11       22.29      -18.88     21.70 o
 -15   0  12      114.81      101.13     24.40 o
 -14   0  12        3.04       11.97     28.73 o
 -13   0  12      106.37      116.93     23.33 o
 -12   0  12       77.82      130.78     20.81 o
 -11   0  12       68.94       96.20     21.65 o
 -10   0  12       39.75       60.21     17.67 o
  -9   0  12      209.10      162.07     21.11 o
  -8   0  12      537.37      497.87     25.97 o
  -7   0  12      816.98      820.51     29.07 o
  -6   0  12      303.87      280.80     21.92 o
  -5   0  12       16.54       53.86     15.49 o
  -4   0  12        9.22       20.62     22.11 o
  -3   0  12        0.67       -1.15     22.57 o
  -2   0  12        0.57       -7.56     15.42 o
  -1   0  12       55.79       85.49     13.12 o
   0   0  12        2.87        2.59     16.05 o
   1   0  12       35.50       32.11     11.72 o
   2   0  12      474.64      459.20     17.35 o
   3   0  12     1153.75     1213.42     33.09 o
   4   0  12      713.54      792.01     28.53 o
   5   0  12      328.48      342.84     23.52 o
   6   0  12       20.65       32.55     17.90 o
   7   0  12        1.31       -6.50     26.81 o
   8   0  12        0.16      -26.09     26.09 o
   9   0  12        0.10      -27.23     27.43 o
  10   0  12        8.96       53.24     18.70 o
  11   0  12        7.86       20.58     20.00 o
  12   0  12       70.80      105.07     22.15 o
  13   0  12       69.07       82.51     23.33 o
 -15   1  12       21.13      -44.47     67.55 o
 -14   1  12        0.24       -1.49     21.18 o
 -13   1  12       43.36       49.80     14.73 o
 -12   1  12       95.36       78.94     15.81 o
 -11   1  12       74.75       65.51     36.51 o
 -10   1  12       12.16       19.64     18.45 o
  -9   1  12        4.09       -8.84     18.04 o
  -8   1  12        7.52      -17.00     17.00 o
  -7   1  12        0.01      -25.65     25.65 o
  -6   1  12        2.24      -11.73     16.68 o
  -5   1  12        0.37      -16.45     16.45 o
  -4   1  12       34.49       66.12     11.74 o
  -3   1  12       66.76       62.80     27.60 o
  -2   1  12       55.24       67.95      8.59 o
  -1   1  12        9.51       -5.01     11.03 o
   0   1  12        0.48        0.44      9.64 o
   1   1  12       29.64       31.69     13.56 o
   2   1  12      178.35      144.03      9.78 o
   3   1  12      240.26      238.99     14.63 o
   4   1  12      193.45      164.05     31.92 o
   5   1  12        0.03      -11.48     16.81 o
   6   1  12      256.37      291.39     20.43 o
   7   1  12      462.55      517.43     24.08 o
   8   1  12      317.94      358.47     17.44 o
   9   1  12       19.71       23.80     18.98 o
  10   1  12       43.04       64.22     14.39 o
  11   1  12      165.67      166.43     25.19 o
  12   1  12      137.23      126.00     23.26 o
  13   1  12       49.53       60.89     18.30 o
 -15   2  12       16.95       37.90     21.32 o
 -14   2  12      109.36      143.21     16.35 o
 -13   2  12      206.40      199.22     19.78 o
 -12   2  12      476.92      522.67     39.67 o
 -11   2  12      329.33      377.28     18.22 o
 -10   2  12      120.63      165.97     14.00 o
  -9   2  12       56.90       65.75     37.24 o
  -8   2  12      237.94      216.90     14.94 o
  -7   2  12       78.57       80.38     12.63 o
  -6   2  12        0.48      -13.67     30.39 o
  -5   2  12      108.69      116.61     12.89 o
  -4   2  12      298.33      308.08     15.48 o
  -3   2  12      552.06      575.39     18.74 o
  -2   2  12      605.20      626.89     20.09 o
  -1   2  12      434.00      453.55     11.82 o
   0   2  12      324.29      345.61     10.81 o
   1   2  12       98.37      115.40      8.76 o
   2   2  12       15.10       12.22      8.84 o
   3   2  12       17.76       -2.95     21.78 o
   4   2  12       18.41       13.28     17.31 o
   5   2  12       90.77       99.43     13.33 o
   6   2  12      266.53      220.17     16.18 o
   7   2  12      324.64      354.11     17.30 o
   8   2  12      253.57      259.25     16.89 o
   9   2  12      108.35      114.94     14.49 o
  10   2  12       43.67       -9.64     30.79 o
  11   2  12       11.13      -15.28     20.57 o
  12   2  12        4.48       -0.77     20.85 o
  13   2  12       10.55       26.69     26.74 o
 -15   3  12        2.59      -31.17     31.17 o
 -14   3  12       11.34      -18.13     31.21 o
 -13   3  12       33.53       13.23     27.81 o
 -12   3  12       56.56      101.82     21.42 o
 -11   3  12       23.57       46.74     18.86 o
 -10   3  12        0.43      -27.12     27.12 o
  -9   3  12       18.94       14.15     18.32 o
  -8   3  12       16.14       31.37     17.75 o
  -7   3  12        2.55       -2.49     24.56 o
  -6   3  12       29.74        7.27     26.39 o
  -5   3  12        5.83        5.97     21.84 o
  -4   3  12        3.71       13.04     23.18 o
  -3   3  12       76.69       69.31     17.71 o
  -1   3  12       26.79       46.29     11.90 o
   0   3  12        2.11       -3.09     24.19 o
   1   3  12       33.58       20.63     14.12 o
   2   3  12       90.18       76.18     13.59 o
   3   3  12      322.88      324.33     21.92 o
   4   3  12      107.45       74.40     19.05 o
   5   3  12        0.01       12.39     25.36 o
   6   3  12      121.40      136.82     21.61 o
   7   3  12      427.70      475.68     26.70 o
   8   3  12      213.01      270.70     22.87 o
   9   3  12       17.32       12.47     19.16 o
  10   3  12       24.97      -10.14     28.99 o
  11   3  12       71.89       90.50     21.61 o
  12   3  12       91.97       67.36     24.67 o
 -15   4  12       38.08       37.14     21.99 o
 -14   4  12        0.19       -6.12     29.15 o
 -13   4  12       39.89       61.16     21.53 o
 -12   4  12       45.33       82.20     21.38 o
 -11   4  12        9.91       22.34     27.08 o
 -10   4  12       29.47       43.41     18.55 o
  -9   4  12      155.55      150.52     20.66 o
  -8   4  12      591.85      589.94     28.31 o
  -7   4  12      813.79      834.93     30.75 o
  -6   4  12      374.95      369.96     22.34 o
  -5   4  12        2.61      -10.94     24.10 o
  -4   4  12       70.10       83.23     17.79 o
  -3   4  12      126.63      120.53     18.63 o
  -2   4  12       25.35       57.00     11.61 o
  -1   4  12        0.40        2.37     13.42 o
   0   4  12       52.95       27.34     14.38 o
   1   4  12      567.37      582.30     18.54 o
   2   4  12      696.20      634.06     19.81 o
   3   4  12      788.86      837.84     29.91 o
   4   4  12      232.99      287.76     22.07 o
   5   4  12       18.78       16.52     25.13 o
   6   4  12        4.28      -24.79     24.79 o
   7   4  12        0.10      -28.19     28.19 o
   8   4  12       41.66       24.90     27.54 o
   9   4  12       59.57       15.61     29.64 o
  10   4  12       51.93       65.33     21.42 o
  11   4  12       33.20       17.44     21.50 o
  12   4  12       19.19       31.75     21.53 o
 -14   5  12        5.09        1.57     30.10 o
 -13   5  12       27.33       28.84     30.26 o
 -12   5  12       44.62       14.80     30.72 o
 -11   5  12       14.49       63.30     18.44 o
 -10   5  12        2.99      -13.85     28.42 o
  -9   5  12       23.14      -18.82     27.08 o
  -8   5  12        5.59       23.75     17.56 o
  -7   5  12        0.53       16.64     25.51 o
  -6   5  12       11.96       25.82     17.17 o
  -5   5  12       13.01       -3.71     24.25 o
  -4   5  12       27.35       17.90     17.56 o
  -3   5  12       56.75       25.86     18.47 o
  -2   5  12       58.03       54.45     25.21 o
  -1   5  12       42.24       41.31     12.36 o
   0   5  12        1.19       11.38     16.44 o
   1   5  12       39.20       26.74     14.15 o
   2   5  12       98.19      101.97     25.55 o
   3   5  12      125.14      130.40     19.09 o
   4   5  12       93.09       81.17     20.00 o
   5   5  12        2.01       18.17     24.48 o
   6   5  12      148.05      160.50     20.20 o
   7   5  12      165.32      198.44     23.03 o
   8   5  12      109.38      114.90     20.88 o
   9   5  12       11.90      -30.37     30.37 o
  10   5  12       26.80       58.29     20.54 o
  11   5  12       41.61       24.67     31.33 o
  12   5  12       51.38       56.46     23.87 o
 -14   6  12       48.02       54.05     21.34 o
 -13   6  12       75.41       21.69     33.39 o
 -12   6  12      229.00      296.06     24.98 o
 -10   6  12      205.90      160.73     23.94 o
  -9   6  12        0.11        6.89     26.74 o
  -8   6  12      110.30       79.18     22.22 o
  -7   6  12      213.71      218.60     22.49 o
  -6   6  12       68.84       77.61     19.13 o
  -5   6  12        9.76        0.65     18.25 o
  -4   6  12      361.91      371.91     24.63 o
  -3   6  12      866.13      911.35     31.02 o
  -2   6  12     1063.52     1092.73     23.71 o
  -1   6  12      397.10      426.02     33.74 o
   0   6  12       45.38       47.57     12.69 o
   1   6  12        9.44       12.34     25.49 o
   2   6  12      104.97      111.05     13.40 o
   3   6  12       13.64       32.36     17.40 o
   4   6  12       34.30       57.07     18.55 o
   5   6  12      252.06      251.57     24.02 o
   6   6  12      365.25      322.80     26.05 o
   7   6  12      168.55      190.53     22.57 o
   8   6  12       74.83      117.58     21.00 o
   9   6  12       25.21       41.35     19.58 o
  10   6  12        9.79      -30.03     30.03 o
  11   6  12       21.76       15.76     29.80 o
 -13   7  12       14.04       14.31     22.68 o
 -12   7  12       25.56       -3.10     30.60 o
 -11   7  12       28.73       32.09     21.65 o
 -10   7  12       11.49       11.63     27.88 o
  -9   7  12        0.64       -9.91     27.50 o
  -8   7  12        6.86       12.55     26.51 o
  -7   7  12        0.09        4.05     26.16 o
  -6   7  12        0.22       25.51     26.55 o
  -5   7  12        7.64       42.73     18.28 o
  -4   7  12       25.35       26.13     18.44 o
  -3   7  12       94.70       91.11     19.35 o
  -2   7  12       40.55       17.12     15.37 o
  -1   7  12        3.10       -8.32     18.01 o
   0   7  12       12.61       33.18     12.29 o
   1   7  12       75.76       84.46     13.48 o
   2   7  12      135.47      144.20     14.70 o
   3   7  12       60.35       88.89     19.13 o
   4   7  12       18.19       20.27     27.20 o
   5   7  12       21.70       -1.38     28.04 o
   6   7  12      105.02      114.87     22.11 o
   7   7  12      157.30      149.37     21.92 o
   8   7  12       79.48       92.57     20.50 o
   9   7  12        0.21       42.42     19.32 o
  10   7  12        4.84       17.21     28.88 o
 -12   8  12       13.51       25.55     29.95 o
 -11   8  12       33.98       25.36     21.15 o
 -10   8  12       11.43       13.50     29.49 o
  -9   8  12       14.33       10.21     28.65 o
  -8   8  12      308.99      324.71     26.13 o
  -7   8  12      835.10      921.34     33.28 o
  -6   8  12      734.54      764.28     32.28 o
  -5   8  12      149.07      188.31     22.03 o
  -4   8  12       15.71       35.80     17.94 o
  -3   8  12      152.85      127.26     21.50 o
  -2   8  12      167.56      161.30     15.19 o
  -1   8  12       32.01       53.58     16.43 o
   0   8  12       61.58       62.34     13.66 o
   1   8  12      411.41      434.77     20.67 o
   2   8  12      772.67      769.40     37.43 o
   3   8  12      574.81      536.12     28.50 o
   4   8  12      123.36      124.12     21.84 o
   5   8  12       37.13       35.34     19.70 o
   6   8  12        0.09        8.72     30.03 o
   7   8  12        6.63        7.38     29.07 o
   8   8  12       54.23       69.42     21.96 o
   9   8  12       47.69       53.78     22.45 o
  10   8  12        4.61      -31.33     31.33 o
 -11   9  12       17.39       22.34     28.53 o
 -10   9  12       10.82       17.02     27.81 o
  -9   9  12        0.06       -4.51     29.91 o
  -8   9  12        0.01        5.97     29.07 o
  -7   9  12        0.16      -15.91     29.26 o
  -6   9  12        2.39      -14.38     28.73 o
  -5   9  12       21.42       23.98     18.74 o
  -4   9  12       51.71       44.14     20.50 o
  -3   9  12       54.35       71.11     19.32 o
  -2   9  12       44.43       58.15     13.95 o
  -1   9  12        0.15      -11.08     18.94 o
   0   9  12       31.78       50.63     26.47 o
   1   9  12       45.70       58.39     14.36 o
   2   9  12       96.54      105.42     15.18 o
   3   9  12       44.29       70.69     19.81 o
   4   9  12       10.73       -8.68     28.53 o
   5   9  12        3.56       -2.95     28.19 o
   6   9  12       91.01      124.89     21.84 o
   7   9  12       87.30       82.24     22.38 o
   8   9  12       39.74       47.28     21.65 o
   9   9  12        8.27       29.76     21.76 o
 -10  10  12      121.25      107.41     24.94 o
  -9  10  12        0.27       -3.14     29.61 o
  -8  10  12       64.67       61.74     22.80 o
  -7  10  12      102.72      145.66     22.11 o
  -6  10  12       64.72       93.48     20.31 o
  -5  10  12        3.07       -1.45     26.58 o
  -4  10  12      214.19      159.62     24.33 o
  -3  10  12      492.92      502.38     28.80 o
  -2  10  12      630.32      663.96     21.11 o
  -1  10  12      287.27      306.22     17.52 o
   0  10  12       20.05       15.93     15.75 o
   2  10  12       23.61       37.68     19.85 o
   3  10  12        8.88        2.18     20.39 o
   4  10  12       17.47       49.53     19.62 o
   5  10  12      155.52      208.20     23.14 o
   6  10  12      121.67      135.79     24.02 o
   7  10  12      105.88      119.15     21.96 o
  -8  11  12        5.01       26.70     29.26 o
  -7  11  12        0.00       -7.84     30.49 o
  -6  11  12        3.07      -31.17     31.17 o
  -5  11  12        1.10      -18.32     30.83 o
  -4  11  12        8.33       -4.55     31.48 o
  -3  11  12       32.75       28.65     19.35 o
  -2  11  12        8.08       -8.80     20.35 o
  -1  11  12        1.39        3.83     20.02 o
   0  11  12        2.07       11.20     15.30 o
   1  11  12       20.44       14.38     28.40 o
   2  11  12       33.46       45.70     27.02 o
   3  11  12       62.69      103.58     21.19 o
   4  11  12       21.45       34.39     22.03 o
   5  11  12        0.21      -30.72     30.72 o
  -5  12  12       13.84      -32.02     32.02 o
  -4  12  12       14.12       60.32     19.97 o
  -3  12  12       36.77       10.75     31.94 o
  -2  12  12        1.82      -21.29     21.29 o
  -1  12  12        5.86       18.02     22.51 o
   0  12  12       65.25       74.02     16.11 o
   1  12  12      229.47      260.60     18.69 o
   2  12  12      284.63      309.44     18.72 o
   3  12  12      202.84      195.84     25.59 o
 -13   1  13       34.74       45.60     17.64 o
 -12   1  13       44.13       48.39     15.49 o
 -11   1  13       14.79        4.56     22.19 o
 -10   1  13       23.20       39.62     14.10 o
  -9   1  13       41.75       43.89     19.13 o
  -8   1  13        7.50       11.23     18.60 o
  -7   1  13       34.81       33.04     19.95 o
  -6   1  13      117.42      112.76     14.18 o
  -5   1  13      214.85      234.12     15.52 o
  -4   1  13      137.57      149.20     14.40 o
  -3   1  13       47.71       71.37     13.13 o
  -2   1  13       57.58       70.08     17.66 o
  -1   1  13       95.95      103.43      9.55 o
   0   1  13       88.32       79.10      9.35 o
   1   1  13       63.51       60.84      9.41 o
   2   1  13       35.14       42.53     10.06 o
   3   1  13      131.58      151.95     25.11 o
   4   1  13       76.78       84.86     16.58 o
   5   1  13       21.66       19.81     15.61 o
   6   1  13       20.48       24.21     16.11 o
   7   1  13       22.43       -9.94     20.08 o
   8   1  13       37.19       20.99     14.24 o
   9   1  13        4.82       -6.96     20.22 o
  10   1  13        6.88        6.18     20.80 o
  11   1  13        4.25      -20.00     31.29 o
 -13   2  13        1.69       18.19     21.08 o
 -12   2  13        0.21       14.76     20.62 o
 -11   2  13        0.78       21.15     15.96 o
 -10   2  13        7.55       28.44     16.15 o
  -9   2  13        0.22      -12.73     19.04 o
  -8   2  13        0.30       -6.78     19.03 o
  -7   2  13        1.55       12.04     17.14 o
  -6   2  13        4.63      -12.61     26.51 o
  -5   2  13        0.51        5.02     17.19 o
  -4   2  13        0.08        7.70     17.19 o
  -3   2  13        0.09        3.85     14.57 o
  -2   2  13        0.91       -6.63     12.61 o
  -1   2  13        0.50       -8.67     12.76 o
   0   2  13        0.21       -0.81     12.04 o
   1   2  13        0.11        9.73     10.92 o
   2   2  13       14.59       18.19      9.57 o
   3   2  13        0.13      -17.25     18.74 o
   4   2  13        0.29      -18.48     18.48 o
   5   2  13        0.04       10.26     17.50 o
   6   2  13        6.23        2.64     18.50 o
   7   2  13        0.76      -20.05     45.54 o
   8   2  13        0.01       10.93     15.72 o
   9   2  13        0.47       -6.78     20.24 o
  10   2  13        1.89        3.90     20.07 o
 -13   3  13        6.90        4.78     21.73 o
 -12   3  13        2.13      -30.72     30.72 o
 -11   3  13       12.17       16.49     28.65 o
 -10   3  13       71.83       99.41     21.00 o
  -9   3  13      182.70      192.32     24.02 o
  -8   3  13       87.56       62.85     20.54 o
  -7   3  13       33.99       11.02     29.22 o
  -6   3  13       13.83       16.10     25.90 o
  -5   3  13       28.04       37.75     18.25 o
  -4   3  13       40.16       48.73     18.55 o
  -3   3  13       48.73       11.55     27.73 o
  -2   3  13      145.90      136.85     15.16 o
  -1   3  13      228.78      223.31     15.72 o
   0   3  13       80.93       76.09     13.81 o
   1   3  13       45.20       62.44     14.34 o
   2   3  13        9.36        8.90     15.04 o
   3   3  13       78.54       91.80     20.35 o
   4   3  13       95.85      113.30     20.23 o
   5   3  13       32.41       21.99     27.08 o
   6   3  13       31.00       50.87     19.97 o
   7   3  13       22.37        8.76     27.69 o
   8   3  13       12.54       13.27     28.11 o
   9   3  13        0.38       26.62     20.20 o
  10   3  13        0.75       43.45     19.58 o
 -12   4  13        0.56       15.80     20.12 o
 -11   4  13        0.07       22.80     19.97 o
 -10   4  13        1.00       13.35     28.73 o
  -9   4  13        0.43      -12.93     27.54 o
  -8   4  13        7.31      -27.35     27.35 o
  -7   4  13        4.62       20.96     19.43 o
  -6   4  13        1.93       30.64     19.28 o
  -5   4  13        4.12       10.75     24.52 o
  -4   4  13       29.94       49.50     17.82 o
  -3   4  13        6.50       13.04     25.93 o
  -2   4  13        4.65       -2.91     14.46 o
  -1   4  13       13.81        4.00     24.50 o
   0   4  13        6.39      -17.65     17.65 o
   1   4  13        2.52      -18.76     18.76 o
   2   4  13        0.00       -9.24     22.09 o
   3   4  13        5.16       -8.03     27.27 o
   4   4  13        2.64       15.26     26.47 o
   5   4  13        0.04      -25.28     27.31 o
   6   4  13        0.36       -2.87     25.97 o
   7   4  13        1.75       37.03     18.90 o
   8   4  13        1.04      -12.13     28.96 o
   9   4  13        0.78        3.10     26.97 o
  10   4  13        0.27        9.60     29.61 o
 -12   5  13       37.58       92.34     22.34 o
 -11   5  13       52.66       80.40     22.61 o
 -10   5  13       41.85       59.59     21.73 o
  -9   5  13       42.98       27.96     21.34 o
  -8   5  13       14.66       17.37     27.92 o
  -7   5  13       30.69       49.27     18.63 o
  -6   5  13       85.69       61.81     20.81 o
  -5   5  13      139.09      131.08     22.53 o
  -3   5  13        8.07        5.32     26.85 o
  -2   5  13       46.28       67.86     14.57 o
  -1   5  13      183.45      149.92     15.32 o
   0   5  13      192.89      182.91     15.48 o
   1   5  13      177.87      139.51     15.38 o
   2   5  13       70.23       64.35     14.34 o
   3   5  13       55.99        9.56     29.03 o
   4   5  13       29.71       26.85     29.61 o
   5   5  13        4.25      -15.76     28.73 o
   6   5  13        2.71      -16.07     27.04 o
   7   5  13       11.56       12.05     29.15 o
   8   5  13       41.83       58.68     21.04 o
   9   5  13       51.51       29.95     31.44 o
 -11   6  13        4.06       28.42     29.19 o
 -10   6  13        9.62       16.94     21.00 o
  -9   6  13       18.52       56.34     19.70 o
  -8   6  13       15.78       -8.87     29.26 o
  -7   6  13        5.76       18.70     18.17 o
  -6   6  13        3.12       -1.42     27.39 o
  -5   6  13       46.08       53.40     20.62 o
  -4   6  13       29.85       20.96     27.27 o
  -3   6  13       11.42       23.87     18.51 o
  -2   6  13        1.49      -13.05     19.50 o
  -1   6  13       26.30       21.35     29.32 o
   0   6  13       28.04        2.19     28.65 o
   1   6  13        7.92      -18.52     18.52 o
   2   6  13        5.07        7.26     18.69 o
   3   6  13        5.48       -7.00     28.11 o
   4   6  13        1.82        0.00     27.88 o
   5   6  13       16.55       -5.85     28.08 o
   6   6  13       11.19       27.08     21.57 o
   7   6  13        0.67       15.22     30.22 o
   8   6  13        0.26       20.50     28.92 o
 -10   7  13       19.46       -7.88     29.76 o
  -9   7  13       48.98       50.83     21.42 o
  -8   7  13       18.84       30.37     19.85 o
  -7   7  13       20.83       27.35     21.50 o
  -6   7  13       50.02       44.91     21.42 o
  -5   7  13      132.02      123.43     22.61 o
  -4   7  13      129.35      117.01     22.19 o
  -3   7  13       86.93       76.46     21.00 o
  -2   7  13       37.61       56.09     14.11 o
  -1   7  13       32.40       45.18     17.88 o
   0   7  13        8.08      -19.76     19.76 o
   1   7  13        1.39       12.69     18.72 o
   2   7  13       33.20        9.23     16.41 o
   3   7  13      137.03      134.45     22.99 o
   4   7  13      123.44      152.12     22.34 o
   5   7  13       61.18       45.82     22.61 o
   7   7  13       16.09      -10.94     29.57 o
   8   7  13        9.93        6.46     29.76 o
  -9   8  13        3.93       10.29     21.19 o
  -8   8  13        3.03        1.57     21.53 o
  -7   8  13        2.09        6.08     31.33 o
  -6   8  13        0.79        7.57     30.83 o
  -5   8  13       15.86       17.86     29.38 o
  -4   8  13       27.49       25.17     29.41 o
  -3   8  13       11.99      -18.82     29.41 o
  -2   8  13        0.66        8.04     15.95 o
  -1   8  13        2.30      -16.55     18.88 o
   0   8  13        6.82       -1.02     19.44 o
   1   8  13        5.92       -0.79     19.70 o
   2   8  13        8.94       -3.83     15.87 o
   3   8  13        4.89        9.52     20.31 o
   4   8  13        4.91       29.03     30.64 o
   5   8  13        3.16       27.04     19.78 o
   6   8  13        8.53      -25.40     30.18 o
  -8   9  13       27.99       58.87     22.45 o
  -7   9  13       53.55       88.78     21.23 o
  -6   9  13       44.96       33.70     21.80 o
  -5   9  13       52.99       42.27     22.76 o
  -4   9  13       30.19       37.49     21.23 o
  -3   9  13       19.25      -17.75     30.56 o
  -2   9  13       75.54      103.39     15.16 o
  -1   9  13      223.64      236.24     17.62 o
   0   9  13      141.55      157.93     15.32 o
   1   9  13       30.63       18.12     17.70 o
   2   9  13       10.82        8.22     16.44 o
   3   9  13       15.36       16.64     27.73 o
   4   9  13       16.12      -30.45     30.45 o
   5   9  13       27.83       29.53     21.23 o
  -5  10  13        3.63      -30.87     30.87 o
  -4  10  13        0.48      -22.19     22.68 o
  -3  10  13        0.00      -30.60     30.60 o
  -2  10  13        0.21        6.22     20.25 o
  -1  10  13        0.22       20.10     19.82 o
   0  10  13        0.16       -1.89     23.87 o
   1  10  13        0.02       -7.98     20.30 o
   2  10  13        0.02       16.01     16.61 o
   3  10  13        0.17        3.14     30.06 o
 -10   0  14       35.12       43.99     23.33 o
  -9   0  14       72.58       22.84     31.33 o
  -8   0  14      339.20      321.99     26.51 o
  -7   0  14      588.51      614.22     31.44 o
  -6   0  14      503.49      542.12     29.49 o
  -5   0  14      172.22      156.21     23.49 o
  -4   0  14       19.55       -2.83     29.15 o
  -3   0  14       51.14       52.06     20.77 o
  -2   0  14      148.81      162.15     16.25 o
  -1   0  14      102.67       93.96     14.82 o
   0   0  14        5.59       -0.14     18.29 o
   1   0  14      194.27      206.24     16.37 o
   2   0  14      246.71      260.07     18.11 o
   3   0  14      102.88      109.05     21.53 o
   4   0  14       48.13       32.25     22.19 o
   5   0  14       19.31       -2.98     28.88 o
   6   0  14        7.91        6.12     30.10 o
   7   0  14        0.21        2.37     19.93 o
   8   0  14        1.82       11.13     30.22 o
 -10   1  14        0.88      -25.55     29.11 o
  -9   1  14        3.95       -0.76     25.93 o
  -8   1  14       26.66       34.77     22.41 o
  -7   1  14       35.58       36.12     14.56 o
  -6   1  14        2.73      -20.58     20.58 o
  -5   1  14       16.33       16.96     28.23 o
  -4   1  14       72.49       78.08     15.82 o
  -3   1  14       89.19      114.78     15.29 o
  -2   1  14       49.34       57.85     10.74 o
  -1   1  14        7.12       -0.95     13.33 o
   0   1  14        5.45       12.90     11.90 o
   1   1  14       51.69       54.82     10.49 o
   2   1  14      138.14      144.88     11.96 o
   3   1  14       93.48       93.13     15.32 o
   4   1  14       15.05       21.18     16.22 o
   5   1  14        7.23       14.67     16.24 o
   6   1  14       57.40       70.21     15.48 o
   7   1  14       59.05       47.21     26.85 o
   8   1  14       35.82       53.01     15.63 o
 -10   2  14      158.50      166.37     17.93 o
  -9   2  14       23.31       32.79     17.56 o
  -8   2  14       34.22      -10.29     21.55 o
  -7   2  14       98.52      117.18     20.31 o
  -6   2  14       49.72       47.29     16.97 o
  -5   2  14        0.18       -8.59     20.08 o
  -4   2  14      161.63      175.66     23.14 o
  -3   2  14      422.63      448.09     19.30 o
  -2   2  14      547.40      553.42     14.76 o
  -1   2  14      332.62      338.76     12.97 o
   0   2  14       67.91       71.33     22.33 o
   1   2  14        1.57       -9.46     14.05 o
   2   2  14       71.03       66.33     10.77 o
   3   2  14       71.05       86.72     14.50 o
   4   2  14        2.29       30.61     16.30 o
   5   2  14       35.48       43.25     14.84 o
   6   2  14       29.52       47.24     14.27 o
   7   2  14        8.53      -22.52     22.52 o
 -10   3  14        3.86      -31.71     31.71 o
  -9   3  14        0.36       12.39     27.43 o
  -8   3  14        2.18      -19.74     30.14 o
  -7   3  14        9.24        9.07     30.33 o
  -6   3  14       10.41       10.37     27.88 o
  -5   3  14        0.73       -4.40     28.11 o
  -4   3  14       16.81       -8.76     29.22 o
  -3   3  14       21.92       32.74     19.55 o
  -2   3  14       35.64       24.65     33.64 o
  -1   3  14       34.86       43.13     35.34 o
   0   3  14        5.45       15.88     26.01 o
   1   3  14       13.20       -8.05     20.12 o
   2   3  14       79.16       81.12     25.84 o
   3   3  14      125.24      137.40     22.95 o
   4   3  14       46.00       49.76     20.96 o
   5   3  14        2.48       27.27     30.18 o
   6   3  14       31.24      -14.00     31.52 o
   7   3  14       63.09       62.54     22.64 o
  -9   4  14      116.64      115.29     23.18 o
  -8   4  14      302.87      375.81     26.78 o
  -7   4  14      357.56      303.82     28.08 o
  -6   4  14      262.79      232.56     26.16 o
  -5   4  14      108.39      153.65     22.61 o
  -4   4  14       16.03       -2.95     29.11 o
  -3   4  14       18.84       26.74     18.97 o
  -2   4  14      103.38      111.31     19.07 o
  -1   4  14       60.68       38.82     21.02 o
   0   4  14        2.79       -1.53     19.53 o
   1   4  14      205.28      212.33     38.29 o
   2   4  14      284.00      310.41     40.76 o
   3   4  14      112.83      114.87     22.45 o
   4   4  14       76.08       68.05     23.60 o
   5   4  14        1.84      -24.75     28.69 o
   6   4  14        0.14       -1.57     30.33 o
  -9   5  14        5.47       43.34     20.35 o
  -8   5  14        0.84      -30.29     30.29 o
  -7   5  14        0.92       30.87     20.35 o
  -6   5  14        1.10        7.65     28.42 o
  -5   5  14        1.63       21.15     27.27 o
  -4   5  14        0.30       12.05     27.66 o
  -3   5  14        7.78      -14.69     28.42 o
  -2   5  14       15.65       35.23     16.46 o
  -1   5  14       48.35       69.28     14.38 o
   0   5  14       30.59       48.50     14.31 o
   1   5  14        2.31      -19.83     19.83 o
   2   5  14       60.93       68.97     39.95 o
   3   5  14      182.73      178.67     24.75 o
   4   5  14       76.70       86.33     23.60 o
   5   5  14        1.10       -6.31     28.15 o
   6   5  14       43.16       59.25     22.15 o
  -8   6  14        1.52      -11.32     30.87 o
  -7   6  14        9.80       18.90     31.10 o
  -6   6  14        3.24       49.11     19.89 o
  -5   6  14        0.58       36.26     20.85 o
  -4   6  14       41.96       46.89     20.96 o
  -3   6  14      188.17      179.55     24.06 o
  -2   6  14      278.66      273.88     20.14 o
  -1   6  14      287.94      276.68     18.74 o
   0   6  14      138.13      130.70     17.27 o
   1   6  14        5.16       13.92     17.24 o
   2   6  14       39.16       51.69     15.09 o
   3   6  14       74.57       81.59     22.45 o
   4   6  14        2.22      -11.09     32.02 o
   5   6  14        7.94       19.28     30.22 o
  -6   7  14        0.13      -32.70     32.70 o
  -5   7  14        0.03      -29.57     29.57 o
  -4   7  14        2.06        4.70     27.66 o
  -3   7  14        1.24       13.85     20.50 o
  -2   7  14       23.42       -5.40     21.52 o
  -1   7  14       48.06       51.20     15.62 o
   0   7  14       35.85       66.20     15.08 o
   1   7  14        0.24      -21.58     21.58 o
   2   7  14       96.81      105.79     24.31 o
   3   7  14      154.79      171.09     25.63 o
  -3   8  14        8.70       -1.57     29.72 o
  -2   8  14       26.63       41.22     15.23 o
  -1   8  14       47.45       60.63     15.29 o
   0   8  14        3.92        4.72     21.45 o
   1   8  14       24.82      -12.78     30.72 o
  -6   1  15        5.21       18.23     34.06 o
  -5   1  15       12.20       23.01     21.66 o
  -4   1  15       47.69       38.67     17.55 o
  -3   1  15       52.68       48.90     32.47 o
  -2   1  15       33.69       46.81     11.61 o
  -1   1  15       17.63       -9.79     15.37 o
   0   1  15        2.38       13.81     14.40 o
   1   1  15        0.26      -12.51     21.38 o
   2   1  15        6.13       10.30     15.22 o
   3   1  15       12.42       16.19     20.79 o
  -5   2  15        0.11       -6.35     23.10 o
  -4   2  15        2.62       27.50     16.08 o
  -3   2  15        0.61      -11.55     29.62 o
  -2   2  15        0.00       19.26     17.76 o
  -1   2  15        1.84       -7.49     14.70 o
   0   2  15        5.52        2.79     12.81 o
   1   2  15        5.35        8.77     14.66 o
   2   2  15        0.67       -4.59     14.03 o
  -4   3  15        6.01        0.00     29.45 o
  -3   3  15        2.66       -9.41     29.57 o
  -2   3  15        6.35       15.05     22.23 o
  -1   3  15        5.93      -15.30     21.68 o
   0   3  15       43.69       69.29     15.14 o
   1   3  15       85.87      118.47     37.16 o
  -2   4  15        0.35       18.38     24.14 o
  -1   4  15        7.08       30.28     14.70 o
 
